# Supplementary material for: Are health sciences students who sit at the back of the lecture hall not motivated?
Source: PLoS One. 2017 Mar 31;12(3):e0174947. doi: 10.1371/journal.pone.0174947 (PMC5376317; doi:10.1371/journal.pone.0174947)
Supplement: S1 Data — (XLS) [file pone.0174947.s002.xls]

## Sheet: data
NB	IFSI	SCHOOL	YEAR	QUESTION1	QUESTION2	QUESTION3	QUESTION4	QUESTION5	QUESTION6	QUESTION7	QUESTION8	QUESTION9	QUESTIO10	QUESTIO11	QUESTIO12	QUESTIO13	QUESTIO14	QUESTIO15	QUESTIO16	QUESTIO17	QUESTIO18	QUESTIO19	QUESTIO20	QUESTIO21	QUESTIO22	QUESTIO23	QUESTIO24	QUESTIO25	QUESTIO26	RANK	affinity	habit	noise	practical	remain	concentrate	else
1	NURS	F	1987	5	6	7	5	5	6	7	6	7	7	5	5	7	7	7	7	7	7	7	5	7	7	6	6	1	7	1			O
2	NURS	F	1993	7	5	5	4	4	5	6	7	5	7	4	4	6	7	4	4	4	6	7	5	5	7	7	4	5	5	1			O
3	NURS	F	1993	7	7	6	5	5	7	3	7	3	6	6	4	6	7	7	6	5	6	7	5	6	7	7	5	3	4	1			O
4	NURS	F	1986	4	7	6	2	2	7	1	7	2	7	1	3	6	6	2	2	2	5	7	3	1	6	6	2	1	6	1			O
5	NURS	F	1970	7	5	6	5	4	7	5	7	7	7	6	3	5	6	7	6	6	7	7	6	6	6	7	6	7	7	1			O
6	NURS	M	1965	7	7	7	5	5	6	7	7	5	6	3	5	7	7	6	5	5	7	6	5	2	6	6	5	7	5	1
7	NURS	F	1990	6	5	4	4	4	6	4	5	5	5	4	5	6	5	5	4	4	6	6	5	5	6	6	4	5	5	2					O
8	NURS	F	1989	7	6	5	4	4	3	7	7	4	5	5	4	7	6	6	5	5	5	5	6	7	7	6	5	7	5	2				O
9	NURS	F	1993	7	5	4	3	5	6	7	4	7	7	7	3	5	5	5	3	6	6	7	4	5	4	5	3	6	4	2			O	O
10	NURS	F	1992	6	6	7	4	4	5	7	7	5	6	3	4	6	6	6	4	4	5	7	5	7	7	6	5	4	6	2					O
11	NURS	F	1985	7	7	5	5	6	6	7	6	4	7	4	7	7	5	6	6	5	6	5	5	6	5	5	6	5	6	2			O	O
12	NURS	F	1973	7	4	6	3	4	6	3	7	7	7	5	4	7	6	5	4	4	7	7	7	4	7	7	4	7	4	2			O	O		O
13	NURS	F	1981	7	5	5	5	4	5	5	5	3	7	4	4	7	7	5	4	4	5	5	5	5	5	7	4	4	5	2			O
14	NURS	F	1991	7	5	7	5	7	7	5	7	7	7	7	7	7	7	7	5	5	7	7	6	5	7	7	5	7	7	2			O	O
15	NURS	F	1986	6	6	6	3	4	3	4	4	1	7	1	4	6	6	6	3	4	4	6	6	4	7	5	4	1	5	3				O
16	NURS	F	1991	7	7	6	5	6	6	5	7	7	7	6	5	6	7	6	5	6	5	7	5	6	7	6	5	6	6	3	O		O
17	NURS	M	1991	6	7	7	6	5	7	7	7	6	6	7	5	6	7	7	6	5	6	7	6	7	6	6	7	7	7	3				O
18	NURS	F	1993	5	4	4	2	3	6	6	6	6	7	3	3	7	5	7	4	4	5	6	3	4	4	5	4	4	4	3				O
19	NURS	F	1988	6	4	5	3	2	5	7	7	6	5	4	2	5	5	6	4	4	6	6	5	6	5	5	5	6	6	3				O
20	NURS	F	1969	7	7	7	6	6	7	3	7	7	7	5	6	6	7	4	6	6	7	6	4	4	6	7	6	4	6	3				O
21	NURS	F	1980	7	7	6	7	4	7	7	7	7	7	7	4	7	7	4	7	6	7	7	1	6	7	7	7	7	6	3	O			O
22	NURS	F	1992	6	7	7	5	5	6	7	7	5	6	4	5	6	7	7	5	5	6	7	7	7	7	7	5	6	5	3				O		O
23	NURS	F	1978	6	6	6	4	4	6	7	7	6	6	5	4	6	6	6	4	4	6	6	4	4	6	6	4	6	5	3				O
24	NURS	F	1992	7	7	7	5	5	6	7	7	6	7	6	5	5	6	7	5	5	6	6	5	7	6	5	5	7	6	4		O		O
25	NURS	F	1989	7	6	4	5	5	6	7	7	7	7	5	4	5	7	6	2	3	4	7	3	3	7	7	3	4	4	4	O					O
26	NURS	F	1993	7	7	5	4	5	7	7	7	7	7	7	5	6	7	7	1	4	7	7	4	7	7	7	3	4	4	4				O
27	NURS	M	1991	5	3	5	3	3	6	6	5	5	5	4	2	4	3	5	3	3	4	6	4	6	5	5	4	3	4	4				O
28	NURS	M	1991	6	6	6	4	4	5	6	6	4	7	1	5	7	5	5	4	4	7	7	6	4	4	6	4	5	6	4					O
29	NURS	F	1976	7	6	4	4	4	6	4	6	7	5	2	3	6	6	5	3	3	7	6	4	4	4	5	4	4	3	4
30	NURS	M	1992	2	7	7	5	7	4	7	7	5	7	1	7	2	6	7	5	4	5	7	4	5	6	7	5	1	4	4					O
31	NURS	F	1993	5	7	7	4	5	4	7	7	5	7	4	4	7	5	7	4	4	5	7	5	7	6	5	4	5	5	4					O
32	NURS	F	1978	5	6	6	2	2	6	7	6	4	4	5	2	5	5	5	3	5	5	6	6	7	6	6	4	6	5	4						O
33	NURS	F	1993	7	5	4	4	3	4	6	5	4	7	6	4	4	5	5	4	6	5	7	4	3	3	5	3	6	5	5					O
34	NURS	F	1992	7	5	7	4	1	5	7	7	7	4	6	3	5	5	3	3	3	6	6	5	2	4	6	2	6	2	5	O
35	NURS	F	1991	7	7	6	5	6	6	7	7	4	7	5	5	5	6	7	5	5	4	7	5	1	5	7	3	4	5	5	O	O		O
36	NURS	F	1991	7	6	6	5	5	7	7	6	3	7	3	5	7	7	6	5	5	6	7	7	5	7	7	6	6	6	5	O			O
37	NURS	M	1985	7	3	4	6	5	5	7	6	4	7	1	5	7	5	6	6	6	6	6	5	6	5	6	6	4	6	5					O
38	NURS	M	1991	6	3	3	5	5	6	7	4	2	4	7	1	5	4	5	2	4	3	6	2	2	7	5	4	6	5	5					O
39	NURS	F	1990	5	7	7	4	3	1	4	7	4	7	1	3	3	4	7	4	4	4	7	3	4	5	5	4	2	4	5	O	O
40	NURS	F	1990	6	6	5	3	5	5	6	5	5	5	2	5	6	5	5	3	3	5	6	4	5	5	5	4	4	5	5	O			O
41	NURS	M	1992	6	6	7	4	5	5	3	6	2	5	1	3	5	5	6	4	4	6	7	5	3	5	5	3	3	6	5		O
42	NURS	F	1992	7	6	6	4	4	6	5	6	7	7	5	5	5	5	6	5	5	6	6	4	4	6	5	5	6	6	6
43	NURS	F	1991	7	5	6	5	4	5	7	7	6	6	4	5	5	5	6	4	5	5	6	4	4	5	6	4	6	5	6
44	NURS	F	1992	7	7	6	4	4	6	7	7	7	7	7	4	3	6	6	4	3	7	7	5	4	7	7	5	7	5	6		O
45	NURS	F	1990	7	7	5	3	2	2	7	7	4	4	1	2	1	3	5	3	3	7	7	4	4	4	4	3	2	4	6
46	NURS	F	1991	7	6	6	4	5	6	4	6	5	5	5	4	6	6	6	4	5	5	6	5	4	5	6	4	5	5	6		O
47	NURS	F	1991	7	5	3	2	1	6	7	7	7	7	4	2	5	5	5	4	3	6	7	4	6	4	6	3	7	5	6					O
48	NURS	F	1978	6	5	5	5	3	7	7	7	7	6	4	3	5	5	6	5	5	6	7	6	4	5	7	5	5	5	6		O
49	NURS	F	1985	6	7	6	5	4	6	7	7	5	7	5	4	5	7	7	5	5	6	7	5	5	7	7	5	5	6	6		O
50	NURS	F	1972	5	7	7	5	4	6	7	7	5	6	3	3	4	5	5	4	4	6	6	5	6	5	7	5	5	5	6		O		O
51	NURS	F	1983	7	7	7	4	3	7	7	7	4	7	4	3	3	5	6	4	4	3	5	4	4	6	7	4	7	7	7
52	NURS	F	1990	7	5	5	4	4	4	4	6	6	5	5	2	3	4	6	5	4	3	6	4	6	5	7	5	7	5	7		O
53	NURS	M	1987	5	4	6	4	2	4	6	6	3	5	1	1	4	4	4	3	4	5	5	5	1	4	5	2	3	3	7					O
54	NURS	M	1989	6	5	6	4	3	1	7	4	1	5	5	1	7	2	5	3	3	2	6	6	5	2	4	2	4	5	7					O
55	NURS	F	1991	4	6	7	4	4	1	7	7	4	7	1	4	4	7	7	4	4	4	7	4	7	7	7	4	6	5	7
56	NURS	F	1988	5	4	5	3	3	4	7	7	6	5	5	4	5	4	4	4	4	5	7	5	4	4	5	3	4	4	7		O
57	NURS	F	1990	7	2	6	1	1	7	4	5	4	3	1	1	1	1	1	4	1	4	5	3	1	1	4	1	3	1	7		O					O
58	NURS	F	1992	7	6	4	2	5	4	6	6	4	6	3	5	7	5	7	4	4	4	6	2	1	4	7	4	5	7	7					O
59	NURS	F	1992	6	6	6	5	5	3	7	6	6	6	5	5	4	6	6	5	5	6	6	6	5	7	6	5	5	6	7					O
60	NURS	M	1990	6	7	5	7	6	5	6	4	5	7	6	5	7	5	6	6	5	5	7	3	6	7	6	6	4	6	8	O
61	NURS	M	1992	6	2	6	2	2	1	7	5	5	6	1	2	4	4	5	2	3	3	6	4	1	4	4	2	1	2	8	O
62	NURS	M	1991	5	7	6	6	7	5	6	7	7	7	5	7	7	7	7	6	6	6	7	5	6	6	7	6	5	6	8	O
63	NURS	M	1989	6	5	6	3	4	4	6	6	2	6	1	4	5	2	6	2	2	1	3	2	6	3	4	5	3	3	8				O
64	NURS	M	1974	7	7	7	4	4	4	4	7	1	7	1	1	7	7	7	5	5	7	7	7	1	7	7	4	1	4	1				O
65	NURS	M	1978	7	3	5	4	3	5	4	6	3	5	1	2	5	5	4	4	4	5	5	6	2	5	5	2	2	4	1				O		O
66	NURS	F	1991	1	4	2	4	2	5	7	2	7	2	4	3	1	4	2	5	5	1	7	1	7	4	1	3	7	3	1			O	O
67	NURS	M	1991	7	5	5	4	4	7	7	5	7	7	1	2	4	4	4	4	4	7	7	5	5	7	7	4	7	4	1	O
68	NURS	F	1992	7	6	6	5	7	6	6	6	4	7	4	6	7	6	7	5	5	6	5	6	6	6	6	6	3	6	1				O
69	NURS	F	1989	7	4	5	4	2	6	7	6	6	5	3	2	3	6	4	5	5	4	7	3	6	7	7	4	7	5	1	O			O
70	NURS	F	1992	7	7	7	3	3	7	7	7	7	7	7	4	7	6	7	5	6	5	7	6	3	6	7	6	6	7	1				O		O
71	NURS	F	1992	4	6	4	3	5	7	6	6	5	7	7	5	5	7	6	5	3	6	6	3	7	6	5	2	7	5	1						O
72	NURS	F	1984	7	6	6	2	3	2	4	5	1	3	3	2	2	2	4	3	3	3	4	1	5	2	2	5	7	3	2
73	NURS	F	1991	4	7	4	4	5	7	7	7	4	6	1	1	1	7	7	7	6	7	7	4	7	7	7	4	1	4	2
74	NURS	F	1991	6	7	6	5	1	6	7	6	6	7	4	1	4	6	5	3	3	7	7	4	2	7	7	2	6	4	2		O
75	NURS	F	1985	7	7	7	4	7	4	7	5	7	7	7	5	7	5	7	5	5	6	6	6	7	7	7	5	5	7	2				O		O
76	NURS	F	1960	7	6	6	6	5	6	6	7	6	6	7	5	7	7	6	6	7	6	7	5	5	7	7	6	6	6	2			O	O
77	NURS	F	1987	4	7	4	4	4	2	5	3	1	6	1	4	5	4	6	4	4	3	5	5	5	4	2	4	1	5	2		O		O
78	NURS	F	1982	7	5	5	5	4	4	2	5	4	6	4	4	7	5	3	4	4	5	6	4	1	4	6	5	1	6	2
79	NURS	F	1991	7	5	4	2	2	4	6	7	5	5	5	3	5	5	5	3	5	5	5	2	4	6	6	3	3	5	2			O
80	NURS	F	1991	7	6	6	4	3	3	5	7	6	5	6	3	7	6	7	5	4	3	7	6	2	6	6	5	7	5	3				O
81	NURS	F	1992	7	7	6	6	3	6	1	6	6	7	1	3	6	7	6	6	5	7	7	6	4	7	7	6	2	5	3				O
82	NURS	F	1987	7	7	7	4	2	7	1	5	5	7	1	1	5	7	7	4	4	7	5	4	5	7	7	4	5	5	3		O
83	NURS	F	1975	7	5	4	4	4	7	4	7	7	5	7	4	4	4	4	3	5	4	7	2	5	1	1	3	7	4	3				O
84	NURS	F	1990	7	6	4	5	4	7	3	6	7	6	5	4	6	4	4	5	5	5	5	4	4	4	5	4	3	4	3					O	O
85	NURS	F	1992	7	6	5	4	4	5	6	5	4	6	4	4	6	5	5	5	4	6	6	4	3	6	6	6	6	6	3	O		O	O
86	NURS	F	1990	7	5	5	4	5	5	5	5	4	4	2	5	6	5	6	4	4	5	6	5	4	6	6	5	2	5	3		O
87	NURS	F	1991	7	7	5	5	6	5	7	4	6	7	3	6	4	7	6	5	5	4	6	4	7	7	7	4	5	6	3	O			O
88	NURS	F	1992	7	5	5	4	3	6	5	5	5	6	4	2	4	3	3	3	2	3	4	5	2	5	5	2	2	3	4		O
89	NURS	F	1992	6	5	3	4	2	3	5	5	3	5	3	2	3	4	5	3	3	3	5	4	2	4	6	3	4	4	4				O		O
90	NURS	F	1989	6	6	5	5	5	5	6	5	4	6	5	4	5	5	5	5	4	4	5	5	3	5	5	4	4	5	4		O
91	NURS	F	1990	7	7	6	6	4	4	7	6	1	5	1	2	2	7	5	4	4	5	6	4	2	5	4	4	2	5	4		O
92	NURS	F	1981	7	7	4	5	5	6	7	5	3	6	6	5	7	7	7	5	5	6	6	6	6	6	6	5	6	6	4			O	O
93	NURS	F	1978	7	5	6	7	7	6	7	6	4	7	4	7	7	6	7	7	7	6	6	5	7	6	7	7	6	7	4	O	O		O
94	NURS	F	1967	7	7	5	5	4	6	7	5	6	6	7	5	5	5	6	6	6	5	6	6	5	5	5	5	5	5	4		O
95	NURS	F	1988	7	7	7	6	5	3	7	7	2	7	2	4	6	6	7	6	6	5	7	4	5	7	7	7	2	7	4		O		O
96	NURS	F	1991	7	3	7	4	4	5	6	6	5	5	1	4	4	6	5	6	4	5	6	4	4	6	6	4	2	4	5		O
97	NURS	F	1990	7	6	7	4	4	7	7	7	1	7	2	2	7	7	7	6	6	2	1	6	7	7	7	5	1	6	5				O
98	NURS	F	1992	7	6	6	5	2	5	2	6	6	5	4	1	5	5	4	4	4	3	6	4	1	6	6	2	5	6	5		O
99	NURS	M	1991	7	5	5	5	7	7	7	7	7	7	1	5	4	4	6	4	4	5	7	6	4	6	6	4	1	6	5		O
100	NURS	F	1986	7	7	6	5	6	7	7	7	6	6	4	3	7	7	7	6	6	7	6	5	5	6	6	5	4	6	5				O
101	NURS	M	1983	7	7	7	5	5	4	7	7	2	7	4	4	7	4	7	6	6	6	7	4	4	7	4	4	4	7	5		O
102	NURS	F		7	5	7	5	4	7	7	7	1	4	1	4	6	6	5	4	7	7	7	4	5	7	7	4	6	5	5					O
103	NURS	F	1989	7	7	4	5	3	4	7	6	6	7	4	2	7	7	5	4	4	5	6	4	1	6	6	4	7	5	6						O
104	NURS	F	1987	7	7	4	4	3	1	7	3	4	7	1	2	7	5	7	3	3	3	6	6	7	6	4	3	1	6	6						O
105	NURS	M	1990	6	6	6	5	5	4	7	6	5	7	6	5	7	5	6	4	5	5	6	4	6	6	6	6	5	6	6	O
106	NURS	F	1991	7	6	5	5	3	6	5	6	5	6	5	5	7	6	6	5	6	6	6	5	3	5	6	5	6	6	6		O
107	NURS	F	1992	7	6	6	5	5	4	6	6	3	7	1	5	6	6	6	5	5	4	5	4	5	5	6	6	6	7	6		O
108	NURS	F	1977	7	4	5	4	7	5	2	7	2	7	1	3	7	6	6	4	5	6	7	6	3	6	6	3	3	7	6				O
109	NURS	F	1982	7	4	5	5	2	1	7	7	4	6	3	1	7	6	4	4	4	6	6	5	2	6	6	4	6	5	6					O
110	NURS	F	1993	7	7	5	4	4	3	7	5	4	7	1	2	5	3	5	3	3	3	6	6	5	5	5	4	1	5	7	O			O			O
111	NURS	F	1992	7	6	4	6	7	5	7	4	2	6	2	4	6	5	7	6	6	5	6	4	7	6	5	4	1	5	7	O	O
112	NURS	F	1991	7	6	3	5	1	4	2	5	1	7	2	1	7	4	6	2	4	2	6	1	6	4	2	1	1	7	7		O
113	NURS	F	1989	7	3	4	4	3	2	7	7	4	7	2	3	6	6	6	4	6	4	6	4	1	6	6	5	1	5	7		O
114	NURS	F	1990	7	5	6	3	4	5	7	6	4	5	2	1	4	6	5	1	4	4	6	3	1	5	7	3	4	3	7		O
115	NURS	F	1991	2	3	2	1	1	2	4	5	2	5	2	2	4	4	5	2	2	2	4	1	1	3	5	2	1	2	7
116	NURS	F	1991	5	4	5	3	4	7	5	7	7	4	6	5	5	7	6	4	4	6	7	6	1	6	7	5	6	6	7					O
117	NURS	F	1990	7	5	5	4	4	4	7	5	5	5	3	3	5	5	5	4	4	4	5	5	5	6	5	4	5	4	8	O
118	NURS	F	1991	7	5	4	4	3	4	7	5	3	5	2	3	6	5	6	3	4	3	6	5	4	6	5	3	3	4	8	O				O
119	NURS	F	1991	5	6	6	6	5	3	2	3	2	3	1	3	4	2	3	2	4	2	2	4	2	2	2	2	1	3	8
120	NURS	F	1991	7	7	7	7	4	4	7	6	3	7	7	5	2	6	7	5	6	4	6	4	6	4	6	5	1	7	8					O
121	NURS	F	1990	7	7	6	5	4	3	7	7	7	6	3	3	3	5	6	5	5	5	7	4	4	5	7	4	7	4	1				O
122	NURS	F	1992	7	6	6	4	4	2	6	2	4	6	4	2	4	2	5	3	2	4	3	4	3	3	4	4	2	4	1
123	NURS	F	1993	6	5	4	3	3	3	3	3	5	5	4	4	5	4	4	3	2	4	3	2	2	2	3	3	3	2	1				O		O
124	NURS	F	1984	7	5	4	4	4	6	7	5	6	4	3	4	4	4	4	4	4	5	1	3	4	4	6	1	4	4	1				O
125	NURS	F	1988	7	6	5	4	3	5	7	7	5	7	5	2	7	6	6	4	4	7	7	7	5	5	7	1	5	4	1				O
126	NURS	F	1991	7	7	6	3	3	3	7	5	6	4	5	3	6	5	5	5	4	5	6	6	5	4	7	3	2	4	1		O		O		O
127	NURS			6	6	6	4	3	5	3	6	7	6	6	3	7	7	6	4	5	7	7	7	4	7	7	5	7	5
128	NURS	M	1982	7	7	7	4	4	7	7	7	5	7	1	4	7	6	7	5	5	6	7	5	4	6	7	4	7	5	1						O
129	NURS	F	1987	7	7	7	4	4	5	7	7	7	7	1	4	7	7	7	5	7	7	7	7	4	7	7	4	2	7	1						O
130	NURS	F	1979	7	7	7	4	4	7	7	7	7	7	7	4	4	7	7	4	4	7	4	4	4	7	7	4	7	4	1						O
131	NURS	F	1980	7	7	7	5	4	6	7	7	5	7	1	4	7	7	7	5	5	7	7	7	5	7	7	5	1	6	2		O		O		O
132	NURS	F	1978	6	6	6	4	4	5	3	6	6	6	5	6	5	5	7	5	5	6	7	5	6	4	6	5	6	6	2		O
133	NURS	F	1980	6	5	5	4	4	5	6	5	5	6	4	3	5	4	5	4	4	5	5	4	4	5	5	5	4	5	2		O
134	NURS	F		7	4	6	3	1	5	7	5	1	5	1	1	6	5	5	3	3	3	5	4	1	4	6	1	1	3	2				O
135	NURS	F	1989	7	6	5	5	5	6	7	7	5	6	2	4	7	7	6	4	5	6	7	7	6	7	7	4	2	5	2			O
136	NURS	F	1992	7	5	5	5	3	5	6	6	4	6	4	4	7	4	3	4	4	6	6	7	1	4	4	5	5	4	2			O			O
137	NURS	F	1983	7	7	4	4	3	6	7	7	4	7	4	3	7	5	5	4	4	6	7	4	5	4	7	4	4	6	2
138	NURS	F	1987	6	5	4	4	3	3	5	3	2	5	1	4	6	3	4	4	3	4	3	4	1	4	6	3	4	3	2
139	NURS	M	1986	6	5	4	4	3	4	6	6	6	6	5	4	4	5	5	5	4	4	5	4	5	5	5	5	4	5	2				O		O
140	NURS	F	1981	6	5	5	4	5	4	4	5	4	5	4	4	5	4	4	4	4	4	5	4	2	4	6	4	2	5	2
141	NURS	F	1992	5	4	5	3	1	2	5	4	4	5	1	1	2	4	3	1	2	3	5	4	3	3	5	1	1	2	3		O
142	NURS	F	1992	7	7	6	4	4	4	7	6	2	6	7	4	7	4	6	5	4	3	4	4	6	4	6	5	7	6	3	O			O
143	NURS	F	1992	7	5	5	4	4	6	5	5	7	7	3	4	4	4	6	3	5	5	7	7	5	5	6	5	7	3	3		O
144	NURS	F	1989	5	6	6	5	4	2	7	5	2	4	2	4	4	4	4	4	4	4	4	4	2	4	2	3	4	4	3
145	NURS	F	1991	7	6	6	4	3	6	7	7	5	6	6	3	5	6	7	4	6	6	7	4	4	7	7	5	7	6	3	O			O
146	NURS	F	1992	6	5	5	4	3	3	7	5	4	4	2	3	6	4	4	3	3	3	3	3	6	4	4	3	3	3	3		O
147	NURS	F	1993	6	5	7	3	1	3	7	7	6	6	6	1	5	5	6	4	4	6	7	6	2	6	6	4	6	4	3
148	NURS	F	1990	3	5	6	4	5	6	5	4	6	6	2	5	6	4	6	3	3	6	6	6	3	4	5	4	3	4	3		O
149	NURS	F	1991	7	6	5	4	2	5	7	7	5	5	2	1	5	6	5	3	5	5	5	4	5	4	5	3	5	4	3		O
150	NURS	F	1992	7	5	5	4	1	3	5	4	5	6	1	2	6	4	4	1	3	4	6	7	1	4	7	1	3	1	3		O
151	NURS	F	1991	7	6	6	4	4	5	5	5	2	6	1	1	3	4	3	1	4	4	4	7	4	4	6	4	1	4	3	O	O
152	NURS	F	1988	7	5	5	4	4	5	7	5	5	6	4	4	7	6	5	4	3	4	5	5	4	6	6	4	4	4	4		O
153	NURS	F	1992	6	6	5	4	4	2	5	3	4	5	4	4	6	4	5	3	4	4	4	3	3	3	4	3	4	4	4		O
154	NURS	F	1990	7	5	7	4	4	4	5	5	5	6	4	4	6	6	6	4	4	5	6	5	2	6	5	4	2	4	4						O
155	NURS	F	1989	6	6	5	4	4	3	5	4	4	6	5	5	6	5	4	4	4	5	4	4	4	5	4	4	4	4	4
156	NURS	M	1988	7	5	5	4	4	2	6	5	6	6	6	6	7	5	7	3	5	7	5	7	6	4	3	5	7	7	4				O
157	NURS	M	1991	7	6	2	4	3	2	7	5	1	5	1	4	7	7	7	3	4	6	5	5	3	6	5	3	1	6	4				O
158	NURS	F	1990	7	4	4	3	2	5	6	4	5	6	1	3	7	4	4	3	3	4	6	5	2	2	4	3	2	4	4				O
159	NURS	M	1990	7	1	4	4	4	1	1	7	4	5	1	5	4	4	5	5	4	7	5	1	1	4	4	4	1	4	4
160	NURS	F	1991	5	5	3	4	4	4	4	4	4	5	4	4	5	5	4	4	4	4	5	4	3	4	4	4	4	4	4
161	NURS	F	1991	6	7	6	5	5	6	7	6	2	6	7	4	7	7	7	5	5	7	7	7	7	7	5	5	7	7	4				O
162	NURS	M	1986	4	6	5	5	1	7	1	5	5	5	4	4	2	2	5	4	4	5	5	4	4	3	3	3	4	4	4					O
163	NURS			7	5	6	4	4	6	5	5	6	6	5	4	5	5	5	5	5	5	6	6	3	5	5	5	5	5	5		O
164	NURS	F	1992	7	4	5	4	5	2	5	5	4	6	3	5	6	5	5	4	4	5	6	5	4	5	5	5	3	4	5				O
165	NURS	F	1990	6	4	6	4	4	2	7	5	5	4	5	3	6	4	4	3	4	6	5	3	1	4	4	4	4	4	5	O
166	NURS	F	1991	7	5	6	3	4	6	6	6	6	4	5	5	7	5	6	4	4	5	6	6	5	5	7	4	7	6	5	O
167	NURS	F	1991	6	5	5	5	4	2	3	4	4	5	4	4	4	4	4	4	4	4	4	5	4	4	5	5	5	5	5				O
168	NURS	F	1987	6	2	6	5	3	2	3	5	2	6	1	4	7	4	5	5	4	4	6	5	4	6	6	4	4	4	5		O
169	NURS	M	1983	7	4	2	6	6	1	7	1	7	7	1	5	7	1	6	5	5	1	1	4	4	1	1	5	1	5	5
170	NURS	F	1989	7	6	5	5	3	5	7	5	7	6	6	5	7	6	6	5	5	6	5	5	2	6	6	4	7	5	5
171	NURS	M	1988	6	6	7	2	3	1	7	4	7	7	4	3	7	7	5	1	1	6	7	4	1	5	5	1	4	3	5
172	NURS	F	1993	7	7	5	4	4	4	6	5	6	5	5	3	7	5	5	4	4	4	4	4	5	4	5	4	5	4	5		O
173	NURS	F	1992	7	6	7	5	6	7	7	7	5	7	1	5	5	6	6	5	6	5	7	5	3	6	7	6	4	5	5		O
174	NURS	F	1989	7	7	3	3	5	4	7	7	4	7	1	6	7	7	7	4	4	3	7	6	7	7	7	7	7	7	5	O
175	NURS	F	1993	6	5	4	4	3	4	5	4	5	5	3	3	6	5	5	3	3	4	4	6	5	4	5	4	5	4	6	O
176	NURS	F	1989	7	5	6	6	4	7	5	5	6	6	1	4	7	5	5	5	5	5	5	5	4	5	5	4	2	5	6	O			O
177	NURS	F	1988	7	7	7	5	6	5	7	5	5	6	4	5	7	7	7	7	4	6	6	6	6	7	7	7	7	7	6	O
178	NURS	F	1992	6	4	4	3	5	4	6	5	4	7	4	5	7	5	5	3	3	4	6	5	5	5	4	3	1	3	6	O
179	NURS	F	1988	7	5	5	4	4	5	7	4	5	5	3	4	6	5	4	4	4	5	5	6	5	5	5	4	3	4	6	O
180	NURS	M	1985	7	7	4	4	5	3	7	6	6	4	5	6	6	5	6	5	4	6	6	7	2	3	6	5	5	4	6	O	O
181	NURS	F	1972	7	6	6	4	3	4	7	7	7	6	6	6	6	4	4	4	5	4	5	5	6	3	4	5	5	5	6				O
182	NURS	F	1993	7	6	4	4	3	3	6	7	4	6	2	4	7	4	6	4	5	5	4	3	2	5	4	3	2	4	6	O			O
183	NURS	F	1988	6	6	5	4	5	3	5	4	3	6	4	3	4	4	5	4	4	4	5	4	6	4	4	4	5	4	6				O
184	NURS	F	1992	5	4	3	4	3	6	3	4	4	4	5	2	5	4	6	4	4	3	5	3	3	4	4	3	4	4	6				O
185	NURS	M	1990	6	6	5	4	3	5	7	5	5	5	5	4	6	5	6	4	4	3	5	5	6	5	5	5	6	6	6
186	NURS	F	1975	6	6	5	4	5	6	7	7	6	6	4	6	7	6	6	5	5	6	6	6	4	5	7	7	5	5	1		O
187	NURS	M	1964	7	7	6	5	7	1	1	7	1	6	1	7	7	7	7	5	6	7	7	7	1	7	7	6	1	7	2			O
188	NURS	F	1964	6	6	5	4	3	1	7	5	1	5	1	4	7	5	4	4	5	5	5	5	7	6	5	5	1	4	2				O
189	NURS	F	1974	7	7	7	5	7	1	6	7	1	7	1	7	7	7	7	5	7	7	6	7	5	7	7	5	3	7	2				O
190	NURS	F	1977	7	7	6	5	4	4	2	4	1	6	1	4	7	4	6	3	3	7	7	6	1	5	7	4	2	4	2						O
191	NURS	F	1977	7	7	6	5	4	7	7	7	3	7	4	3	7	6	7	5	6	6	3	6	6	5	6	5	2	4	2	O
192	NURS	F	1989	7	7	3	5	6	4	7	6	6	7	5	5	7	7	7	6	6	6	7	6	6	7	6	5	7	6	2		O		O
193	NURS	F	1991	7	6	5	5	5	7	7	7	7	6	6	5	6	6	6	6	5	6	6	7	4	6	5	5	7	6	2		O		O
194	NURS	F	1990	7	7	7	5	6	4	6	4	4	5	4	3	7	6	7	6	6	7	6	5	3	7	5	5	4	7	2		O		O
195	NURS	F	1988	6	7	7	4	6	4	7	4	2	7	2	5	7	5	5	5	5	5	5	5	3	5	5	5	4	4	3	O			O
196	NURS	F	1984	5	7	3	4	3	3	7	7	2	4	3	5	6	5	4	4	7	6	4	4	1	5	4	3	4	5	3	O			O
197	NURS	F	1989	7	7	6	4	5	5	7	5	3	6	1	2	7	5	6	5	4	4	5	5	5	5	6	4	5	5	3				O
198	NURS	F	1990	6	6	5	5	6	6	7	7	4	5	3	5	5	5	6	6	6	6	6	5	4	5	5	4	4	4	3				O		O
199	NURS	F	1991	5	5	6	5	4	4	7	6	5	5	5	5	7	6	6	7	5	7	5	6	7	6	6	5	4	5	3		O
200	NURS	F	1987	7	7	7	4	4	7	4	6	7	6	3	4	5	5	6	5	5	6	6	5	5	6	5	4	5	5	3	O
201	NURS	F	1991	7	6	5	4	2	5	7	6	5	6	4	2	5	6	7	5	4	6	6	4	5	6	6	5	6	4	3	O	O		O
202	NURS	F	1990	5	5	4	4	5	6	6	5	5	5	3	4	5	5	6	5	5	6	5	5	3	4	6	4	5	4	3				O
203	NURS	F	1989	6	5	5	4	4	5	6	6	4	5	1	4	6	6	5	5	5	6	5	5	3	6	5	5	5	4	3		O
204	NURS	F	1987	7	5	5	5	5	7	7	3	5	7	5	3	7	4	5	5	5	5	3	7	7	5	5	5	5	5	3	O			O
205	NURS	F	1990	7	5	5	5	4	4	6	4	4	6	3	3	6	4	5	4	5	6	5	5	6	5	6	6	2	5	3		O
206	NURS	M	1990	6	6	7	4	5	5	5	4	4	5	3	4	7	5	6	4	5	6	6	4	6	5	6	6	6	6	4						O	O
207	NURS	M	1988	5	1	6	7	5	3	1	1	2	5	1	5	4	3	1	5	4	3	3	7	7	4	4	6	4	5	4				O		O
208	NURS	M	1970	7	5	5	5	5	3	5	6	4	5	4	4	4	2	4	5	6	5	4	4	1	2	3	7	5	5	4				O
209	NURS	F	1990	6	5	4	4	2	6	2	5	3	6	2	2	2	4	5	5	6	4	3	4	4	4	3	5	5	6	4		O
210	NURS	F	1990	7	7	5	5	4	5	6	6	4	5	1	4	7	5	6	4	4	4	4	4	4	5	4	4	4	4	4		O
211	NURS	F	1990	7	7	4	5	4	1	6	5	5	6	1	4	7	5	4	5	4	4	3	5	4	6	6	3	4	5	4		O
212	NURS	F	1990	7	7	5	5	5	1	7	4	1	7	2	5	7	6	5	6	5	6	3	3	3	6	5	5	5	7	5		O		O
213	NURS	F	1991	7	5	6	5	4	3	6	6	3	7	2	4	6	5	3	4	5	5	6	3	3	6	6	5	5	5	5				O
214	NURS	F	1991	7	6	6	5	7	6	5	6	6	6	6	7	7	5	6	6	6	7	5	7	6	5	6	5	6	6	5		O
215	NURS	F	1988	6	6	4	4	3	3	7	3	2	3	4	3	5	4	5	4	4	4	3	3	6	3	3	3	3	4	5		O
216	NURS	F	1991	7	4	6	4	3	4	7	5	5	5	7	3	5	5	4	3	3	7	5	6	1	6	5	3	5	6	5	O			O
217	NURS	F	1989	7	5	5	4	4	4	5	6	4	5	3	4	5	5	5	5	5	4	5	5	5	5	6	5	5	5	5		O
218	NURS	F	1991	7	6	6	6	5	5	5	6	3	7	4	4	6	6	7	4	5	5	5	6	6	6	6	5	6	6	5		O
219	NURS	F	1991	7	7	6	4	6	6	7	6	7	6	7	6	7	6	6	5	6	6	7	6	5	7	7	4	5	5	5		O		O
220	NURS	F	1991	7	7	6	5	2	6	4	6	5	7	5	2	6	4	5	5	5	6	5	7	4	5	5	6	3	6	5	O	O		O
221	NURS	F	1988	7	5	5	5	6	3	7	6	1	7	1	4	2	5	6	6	6	3	7	3	7	5	5	4	5	7	6	O			O
222	NURS	F	1989	7	7	7	5	5	3	7	6	1	7	1	4	7	6	7	6	6	7	7	5	4	6	6	4	2	7	6	O			O
223	NURS	F	1989	7	7	6	6	3	4	3	5	4	5	3	3	5	4	5	6	4	3	4	5	1	4	5	4	4	6	6		O
224	NURS	F	1986	7	6	6	6	5	4	6	5	4	5	5	5	5	4	6	5	5	5	6	6	5	5	5	4	4	5	6		O
225	NURS	F	1983	6	5	6	4	4	5	7	5	4	6	2	5	7	4	6	5	5	5	6	5	4	4	4	5	4	5	6		O		O
226	NURS	F	1988	7	7	7	5	4	5	7	6	6	7	1	4	7	7	6	5	4	4	6	6	5	7	6	5	2	5	6		O
227	NURS	F	1989	6	6	6	5	5	5	5	5	6	6	6	4	5	5	5	5	5	6	5	5	6	4	5	6	6	6	6		O
228	NURS	F	1989	5	5	6	5	5	3	7	5	4	6	4	6	6	3	4	5	5	3	4	5	4	3	3	6	3	5	6
229	NURS	F	1989	7	7	7	4	4	5	7	6	5	7	3	4	7	6	7	5	6	6	7	6	3	5	6	5	4	6	6	O
230	NURS	F	1986	7	7	7	4	5	5	7	6	5	5	3	4	5	5	6	5	5	6	5	5	6	6	6	5	5	6	6		O
231	NURS	F	1988	7	7	7	4	7	6	7	5	1	7	4	6	7	7	5	5	5	6	7	6	1	7	6	6	6	6	6		O
232	NURS	F	1990	7	7	7	7	6	6	7	7	6	7	6	5	7	6	6	6	6	7	7	6	1	6	7	6	6	7	6		O
233	NURS	M	1989	7	6	6	6	6	4	4	6	4	6	1	6	6	6	6	6	6	4	6	4	4	6	6	6	4	6	6		O
234	NURS	F	1990	6	6	6	4	4	3	7	6	4	5	1	3	5	5	5	4	4	5	6	6	3	5	4	4	3	5	7		O
235	NURS	F	1991	7	6	6	5	5	5	7	5	2	6	5	5	6	6	4	5	5	5	6	6	4	6	5	5	5	5	7		O
236	NURS	F	1990	6	6	5	4	5	4	7	6	4	5	5	5	7	5	7	4	4	6	6	5	7	6	7	6	1	5	7		O					O
237	NURS	M	1976	5	5	4	4	5	2	4	5	2	5	2	4	6	4	6	5	4	5	5	6	5	6	6	3	1	4	7	O
238	NURS	F	1987	7	7	4	2	4	4	6	4	1	5	1	4	6	5	4	2	2	6	6	2	2	6	4	2	1	3	7		O
239	NURS	F	1991	7	7	4	7	7	7	7	3	3	5	5	6	7	5	7	6	6	6	5	4	5	6	5	5	4	7	7		O
240	NURS			7	7	6	7	5	7	7	7	4	7	5	3	7	4	7	4	3	1	3	6	7	6	7	4	6	5	8
241	NURS	F	1962	6	7	7	4	3	6	7	7	7	5	1	1	7	6	7	1	3	7	7	3	7	6	7	1	1	4	8
242	NURS	F	1988	7	5	4	4	5	6	3	6	7	6	5	4	4	5	5	5	5	6	6	5	2	5	5	4	3	6	9				O
243	NURS	F	1983	7	6	3	1	4	7	1	7	4	5	2	5	3	6	5	3	2	6	4	6	2	5	3	6	5	3	9				O
244	NURS	F	1988	6	4	4	3	1	5	6	5	3	5	4	1	2	4	3	1	4	5	6	2	1	4	4	2	5	3	9				O
245	NURS	F	1991	7	7	7	7	7	7	7	7	7	7	7	7	7	7	7	7	7	7	7	7	7	7	7	7	7	7	1					O
246	NURS	M	1988	7	4	5	7	7	7	1	7	7	7	7	7	7	7	7	7	7	7	7	7	1	4	7	7	7	7	1					O
247	NURS	M	1988	7	6	6	5	6	4	7	6	4	7	3	6	7	6	6	5	5	6	7	6	4	6	6	5	1	5	1					O
248	NURS	F	1987	7	7	7	4	5	5	7	7	5	7	4	4	7	7	5	4	4	5	7	5	4	7	6	4	4	4	1					O
249	NURS	M	1976	7	5	6	5	5	5	3	6	4	5	6	6	7	6	6	5	6	7	6	6	5	6	5	5	5	7	2					O
250	NURS	F	1987	7	5	5	4	4	3	2	4	4	6	1	2	2	4	5	4	4	6	5	1	1	3	4	4	5	5	2					O
251	NURS	F	1980	7	5	6	4	1	7	2	4	1	4	1	2	7	6	4	4	4	6	4	4	1	4	4	4	4	4	2	O	O
252	NURS	F	1975	4	4	7	7	7	7	5	6	7	7	1	6	7	7	1	7	7	4	7	7	1	7	7	5	1	5	2				O
253	NURS	F	1977	7	4	7	2	2	5	7	5	1	4	3	2	7	7	4	3	3	6	6	6	1	6	5	4	4	4	2		O
254	NURS	F	1981	7	5	4	4	6	5	7	6	1	5	1	5	7	5	1	6	7	5	5	5	7	6	7	5	5	7	2	O
255	NURS	F	1989	7	4	5	5	4	1	7	7	1	4	4	4	7	7	4	4	4	6	7	7	5	7	7	4	6	5	2					O
256	NURS	F	1991	7	7	6	7	3	3	7	4	3	5	2	3	7	6	5	6	6	5	4	6	5	7	6	5	4	5	2
257	NURS	M	1984	7	1	5	4	6	1	1	1	1	7	1	7	7	6	7	1	5	7	1	7	1	6	6	4	1	4	2					O
258	NURS	M	1988	7	4	6	5	4	4	5	5	3	6	2	4	7	4	5	4	4	5	6	4	2	5	5	2	1	5	2					O
259	NURS	F	1978	7	3	5	5	7	3	3	4	2	5	7	7	7	5	6	7	7	7	5	7	4	4	5	7	2	7	3	O		O	O
260	NURS	F	1986	7	4	5	3	5	2	7	3	2	4	5	5	5	2	2	4	3	4	3	2	6	1	3	3	1	3	3	O		O	O
261	NURS	F	1984	5	6	6	3	4	5	7	5	2	5	2	4	6	6	6	3	2	4	5	5	2	6	6	2	2	4	3	O	O		O
262	NURS	F	1972	7	6	6	7	4	5	5	5	4	4	5	5	3	3	3	6	6	6	6	4	3	5	6	6	6	5	3				O
263	NURS	F	1987	7	5	4	4	4	4	4	7	4	5	5	3	1	5	4	4	4	6	6	4	1	4	7	4	1	3	3	O		O	O
264	NURS	F	1988	7	7	5	5	7	7	7	7	6	7	4	7	7	6	7	4	6	6	4	4	1	7	6	7	4	7	3					O
265	NURS	F	1989	4	7	6	5	4	1	7	3	1	7	1	4	6	4	7	4	5	2	2	3	1	2	2	5	1	3	3					O
266	NURS	F	1964	4	4	6	4	1	2	5	2	1	2	4	1	2	7	4	2	2	2	4	4	2	7	4	2	2	4	3
267	NURS	M	1987	5	7	6	7	5	2	2	4	1	2	1	5	7	7	7	5	6	7	2	3	1	7	7	4	5	6	3					O
268	NURS	M	1978	7	4	4	5	7	1	7	6	1	7	1	7	7	2	7	4	7	7	7	7	3	5	7	7	2	6	3					O
269	NURS			7	7	7	7	7	5	4	6	2	7	5	7	7	6	7	6	7	7	7	7	4	7	7	7	5	5	4
270	NURS			5	6	5	5	4	5	6	5	7	6	6	4	4	4	4	4	5	4	5	3	1	4	4	4	6	4	4
271	NURS	F	1984	7	7	6	4	5	4	6	7	7	7	7	5	7	7	6	5	5	5	7	6	5	7	6	6	5	4	4
272	NURS	F	1986	7	7	7	6	5	5	7	7	5	7	5	4	7	7	7	5	7	7	7	5	6	7	7	5	4	5	4							O
273	NURS	F	1990	4	4	6	3	7	4	3	5	4	3	1	2	6	4	4	2	2	3	4	3	3	3	4	4	4	4	4
274	NURS	F	1990	4	6	6	4	4	5	6	5	4	6	3	5	6	4	6	6	5	3	5	2	4	5	5	5	5	6	4					O
275	NURS	F	1991	5	4	4	2	1	4	7	4	4	5	7	1	4	1	5	4	4	3	4	3	5	4	3	4	5	4	4
276	NURS	M	1980	6	6	4	4	5	1	4	4	1	6	1	4	5	2	5	4	4	3	5	3	2	1	4	4	4	6	4							O
277	NURS	F	1977	7	3	4	4	2	3	7	4	4	6	2	3	6	5	5	6	5	6	4	5	6	4	6	3	2	4	5							O
278	NURS	F	1984	7	3	6	4	5	6	2	4	4	7	2	1	7	4	7	4	4	2	4	5	1	4	4	2	4	5	5							O
279	NURS	F	1990	6	5	7	3	2	5	6	6	6	6	1	2	5	5	4	3	5	4	6	4	4	6	6	5	5	5	5				O			O
280	NURS	F	1991	7	7	5	1	4	7	7	5	4	5	5	3	5	7	7	5	5	4	4	3	4	7	4	4	5	6	5
281	NURS	F	1988	7	7	7	4	5	7	7	7	4	7	7	5	7	7	7	6	6	7	7	7	4	7	7	5	7	6	5				O
282	NURS	M	1991	5	5	7	4	6	7	7	5	7	6	7	4	5	7	7	3	6	5	6	4	4	6	6	3	1	4	5
283	NURS	F	1990	7	7	7	4	6	6	7	7	1	7	6	5	7	7	7	5	5	7	7	7	6	7	7	5	7	5	5					O
284	NURS	F	1990	7	6	7	3	5	6	7	7	1	7	1	3	7	7	7	3	4	7	7	7	4	7	7	3	1	3	5	O
285	NURS	F	1991	7	6	6	4	4	6	7	5	3	6	1	4	7	5	6	3	3	4	6	4	4	5	5	4	5	6	5		O
286	NURS	F	1983	6	5	7	1	4	6	1	7	7	6	1	1	4	3	7	2	2	7	3	6	2	2	2	2	1	3	5
287	NURS	F	1976	7	7	7	5	5	3	7	7	1	7	1	5	7	5	7	5	5	7	7	7	7	5	7	5	5	5	6					O
288	NURS		1992	7	7	7	4	5	1	4	1	5	4	3	3	7	1	7	5	6	4	4	4	6	1	3	6	1	5	6							O
289	NURS	M	1986	7	1	7	7	7	1	1	1	1	7	1	7	7	4	7	7	7	7	7	7	1	4	4	7	1	7	6				O
290	NURS	M	1988	5	7	5	3	4	1	3	3	6	6	2	6	6	1	5	3	4	2	2	5	5	3	3	3	5	6	6	O						O
291	NURS	M	1987	7	7	7	6	7	4	6	4	4	6	1	7	7	5	7	5	5	4	5	6	7	5	6	5	1	5	6				O
292	NURS	F	1988	7	4	6	3	4	1	4	4	1	6	3	3	7	4	4	4	3	7	6	4	1	4	4	4	1	4	6	O
293	NURS	F	1990	6	7	4	4	4	1	7	3	1	5	1	4	6	4	7	5	4	4	4	3	4	5	3	3	1	3	6
294	NURS	F	1991	7	7	6	4	5	6	7	5	5	6	2	5	7	5	6	4	4	4	5	3	7	5	5	4	5	4	6							O
295	NURS	F	1989	7	4	5	5	4	2	2	4	2	4	2	4	7	5	3	3	4	6	4	4	5	4	5	5	4	7	6					O
296	NURS	M	1987	6	5	5	3	4	4	5	5	6	5	1	4	2	4	5	3	4	6	5	5	4	5	5	4	3	4	6					O
297	NURS	M		6	6	4	4	5	1	7	5	3	7	1	3	7	1	3	3	3	5	5	5	7	5	5	4	1	3	6							O
298	NURS	F	1989	5	6	4	5	6	6	6	6	4	7	6	6	7	6	7	5	5	7	7	4	5	7	6	7	5	5	7				O
299	NURS	F	1989	7	6	7	7	7	4	4	7	4	7	7	7	7	7	7	5	5	6	7	5	4	7	7	7	5	6	7
300	NURS	F	1988	5	2	4	2	6	2	4	4	1	6	1	6	6	6	2	4	4	2	5	3	2	6	6	3	1	3	7					O
301	NURS	F	1990	7	7	6	5	5	4	7	5	1	7	1	5	7	5	7	4	4	4	6	4	5	7	6	4	4	5	7
302	NURS	F	1984	7	6	6	5	5	5	7	5	5	5	6	5	7	6	5	5	5	5	6	6	4	5	5	5	6	6	7
303	NURS	M	1987	7	4	4	7	7	1	5	2	1	7	1	7	5	1	5	4	3	1	3	4	4	3	4	4	1	7	7
304	NURS	F	1991	7	5	4	7	7	1	4	3	1	7	7	7	7	5	7	6	6	1	4	4	4	4	3	4	1	7	7	O
305	NURS	F	1990	7	7	6	5	6	4	1	4	3	5	3	7	7	4	7	5	5	5	4	3	7	3	5	4	7	5	7	O
306	NURS	F	1986	7	7	7	4	6	1	3	2	1	7	1	5	7	6	7	2	5	6	4	7	1	5	1	1	1	4	7
307	NURS	F	1981	7	7	7	5	4	4	7	5	1	4	1	4	7	7	5	3	7	5	7	4	5	7	6	4	1	5	7				O
308	NURS	F	1990	7	4	6	4	3	4	3	5	6	6	5	3	4	5	4	2	2	5	5	4	4	6	6	4	4	4	7
309	NURS	F	1987	7	3	4	3	5	3	2	3	2	5	2	1	7	1	7	4	5	3	2	1	1	1	2	3	1	2	8					O
310	NURS	F	1988	7	2	4	5	7	2	7	2	1	4	1	7	4	3	1	6	5	2	2	4	2	3	3	2	1	4	8							O
311	NURS	F	1978	7	1	5	7	4	2	1	4	1	1	1	3	7	5	1	1	1	3	1	1	1	1	1	1	1	1	8
312	NURS	M	1981	7	4	7	7	7	6	7	5	4	7	7	6	7	5	4	5	5	5	6	5	7	5	4	5	3	5	8	O
313	NURS	F	1988	7	4	3	7	2	3	4	4	2	6	1	1	5	2	2	2	4	5	3	3	3	2	2	4	5	6	8
314	NURS	F	1990	7	6	4	2	5	3	5	5	4	7	1	4	7	3	2	3	3	2	4	5	4	6	5	4	1	3	8					O		O
315	NURS	F	1988	7	7	7	4	4	3	7	5	3	6	3	3	7	2	4	2	3	3	6	5	3	4	4	4	2	4	8							O
316	NURS	F	1989	7	7	6	5	4	1	3	5	6	7	6	2	4	3	3	2	2	5	6	3	1	1	5	1	5	4	8	O
317	NURS	F	1989	7	6	1	3	1	1	1	4	7	7	1	1	7	7	6	5	5	4	5	5	1	6	5	1	1	7	8							O
318	NURS	F	1991	5	5	3	4	3	2	6	4	2	4	2	3	5	3	7	3	3	4	4	5	2	3	2	2	2	3	8							O
319	NURS	F	1983	7	2	5	4	3	6	3	6	6	6	2	4	7	6	5	3	3	6	4	7	3	6	6	3	2	3	8					O
320	NURS	F	1972	7	5	6	6	6	4	6	7	1	6	5	4	7	7	6	5	6	7	7	6	4	7	7	6	5	6	1				O
321	NURS	H	1987	7	6	7	5	5	5	7	7	5	7	5	6	7	7	7	5	6	7	7	6	4	7	7	5	5	7	1			O			O
322	NURS	H	1984	7	7	7	4	4	5	6	7	4	6	5	4	7	7	6	4	4	5	7	6	4	6	6	4	4	5	1			O			O
323	NURS	H	1971	7	7	7	5	5	6	7	7	6	7	4	5	5	7	5	5	6	7	7	7	6	5	6	5	4	5	1			O
324	NURS	H	1967	7	6	6	5	7	5	7	6	4	7	1	6	5	6	7	5	6	5	7	6	5	6	5	6	4	6	1	O			O
325	NURS	F	1990	7	6	6	4	2	5	7	7	6	5	5	2	4	6	5	4	4	6	7	7	5	6	7	3	6	5	2			O	O		O
326	NURS	F	1970	7	7	7	6	6	5	7	7	1	6	4	4	7	7	6	4	6	7	7	5	1	6	7	5	1	6	2			O	O		O
327	NURS	F	1992	7	7	6	5	5	6	7	7	7	7	7	6	6	6	6	6	6	6	7	6	7	7	7	6	6	6	2				O		O
328	NURS	F	1990	7	6	6	4	5	7	7	7	6	7	5	4	7	7	6	6	6	7	7	6	4	7	6	6	7	6	2			O	O		O
329	NURS	F	1992	7	7	6	5	6	7	6	6	6	7	1	7	7	7	7	7	5	7	7	6	7	7	7	5	7	6	2				O
330	NURS	F	1988	7	7	6	5	5	6	6	7	5	7	7	6	7	7	6	5	6	7	7	6	7	7	7	7	6	7	2					O
331	NURS	F	1992	7	7	6	6	6	7	7	7	1	7	1	6	6	7	6	6	6	7	7	6	6	7	6	6	7	6	2				O
332	NURS	F	1984	6	6	6	4	4	5	5	5	3	4	3	4	6	5	5	4	4	5	5	4	5	5	5	5	4	5	2
333	NURS	F	1988	7	7	6	5	5	5	7	7	6	7	6	6	5	5	6	5	4	5	6	4	3	6	7	4	3	4	2				O
334	NURS	F	1986	7	6	5	5	4	7	6	7	7	5	5	4	7	6	5	5	5	6	7	6	5	7	7	5	7	6	2				O
335	NURS	F	1992	6	6	5	4	5	5	6	6	5	5	4	4	6	5	6	5	5	6	5	6	4	5	4	4	5	5	2	O			O
336	NURS			7	5	4	4	4	4	6	6	4	5	3	4	5	6	5	4	5	6	5	4	3	6	5	4	6	5	2				O
337	NURS	F	1983	7	5	7	5	4	5	5	7	4	5	3	4	5	5	5	4	4	4	7	4	4	7	7	4	7	4	3					O
338	NURS	F	1992	7	5	4	4	4	4	7	7	4	7	7	5	7	5	6	5	5	7	6	4	4	6	5	5	6	6	3		O
339	NURS	F	1991	5	6	5	4	4	4	4	4	4	5	4	4	6	4	6	5	4	4	5	4	4	4	5	6	4	6	3				O
340	NURS	F	1991	7	4	5	4	3	6	6	6	6	6	6	4	7	4	6	5	4	6	6	6	4	6	6	5	6	5	3			O	O
341	NURS	F	1991	5	7	6	5	6	7	7	7	4	6	3	5	6	7	6	5	5	5	7	6	7	6	6	5	5	6	3	O
342	NURS	F	1992	7	6	6	4	4	4	4	7	4	7	5	4	6	5	6	5	5	5	7	5	3	6	7	5	4	7	3
343	NURS	F	1991	7	7	6	5	6	7	7	7	4	7	4	6	7	7	7	5	4	6	7	4	2	6	6	5	4	4	3						O
344	NURS	F	1990	7	7	6	4	4	5	5	6	4	6	4	4	5	5	6	4	3	4	5	4	4	5	5	4	5	4	3					O
345	NURS	F	1992	7	6	7	6	4	5	7	6	5	6	3	4	5	5	6	5	5	5	6	5	5	5	4	4	3	4	3				O
346	NURS	F	1968	7	7	6	5	5	6	6	6	5	6	4	5	7	6	6	5	6	7	6	6	4	5	7	6	6	6	3				O
347	NURS	F	1992	7	7	7	4	6	5	7	6	4	7	6	6	7	7	7	6	6	4	6	4	5	6	5	5	5	5	3				O
348	NURS	F	1990	7	7	5	4	4	7	7	7	2	7	3	4	4	7	7	4	5	7	7	5	5	7	7	4	6	7	4				O	O
349	NURS	F	1991	7	7	5	4	4	6	7	7	1	7	1	4	7	6	6	5	4	7	7	5	7	6	6	5	4	6	4
350	NURS	F	1991	6	7	6	5	5	5	4	6	5	7	1	5	6	5	6	5	5	6	6	6	4	5	6	6	5	5	4
351	NURS	F	1991	5	7	7	5	3	4	1	7	5	7	4	3	7	4	6	4	3	6	6	5	4	6	5	5	5	5	4				O
352	NURS	F	1991	7	7	5	4	4	4	7	6	5	6	3	4	7	5	6	4	4	5	7	3	1	5	5	4	4	5	4
353	NURS	F	1976	7	7	2	7	5	7	7	7	7	5	7	3	7	4	7	4	3	7	7	4	7	7	7	5	4	7	4				O
354	NURS	F	1990	7	7	7	5	4	5	6	7	4	6	4	2	7	7	7	4	4	7	7	4	4	6	7	4	4	4	4
355	NURS	F	1990	7	6	5	4	4	5	1	4	5	6	6	4	5	5	6	4	4	5	7	3	2	4	5	4	5	5	4
356	NURS	F	1989	7	7	7	4	1	7	7	7	5	7	4	5	7	7	7	4	3	7	7	7	1	4	7	4	3	4	4			O			O
357	NURS	F	1991	6	6	5	4	5	7	7	7	6	7	5	5	6	7	6	5	7	7	7	5	5	7	6	5	4	6	4			O			O
358	NURS	F	1987	7	7	6	2	2	5	7	6	5	3	3	3	4	5	5	3	3	6	7	5	3	5	7	3	4	4	4			O
359	NURS			7	7	4	4	4	5	5	6	4	6	7	4	7	7	7	5	4	6	6	6	6	7	5	5	4	5	5
360	NURS	F	1989	7	6	6	4	5	5	2	6	6	6	4	6	7	6	6	5	5	6	7	6	2	6	7	5	7	6	5
361	NURS	F	1988	4	4	4	4	3	6	5	5	6	5	5	4	4	5	5	4	4	5	5	5	3	6	²5	4	5	4	5	O	O
362	NURS	F	1992	7	7	5	4	4	7	7	7	7	7	7	4	5	4	5	4	4	7	7	5	2	4	5	5	6	5	5	O
363	NURS	F	1992	7	5	7	4	4	5	7	7	4	6	5	4	6	5	6	5	4	5	6	6	4	5	5	4	6	5	5	O
364	NURS	F	1992	7	5	6	6	4	7	6	6	6	7	1	4	5	6	5	4	4	7	7	6	2	7	7	5	2	6	5				O
365	NURS	F	1990	7	6	6	5	5	7	7	6	6	6	6	5	6	7	6	5	5	7	6	5	6	7	6	5	6	5	5				O
366	NURS	F	1990	6	5	6	4	4	7	6	6	7	7	6	4	6	6	7	6	6	7	7	6	7	6	6	6	6	6	5					O
367	NURS	F	1990	7	6	6	4	5	6	7	6	3	6	5	4	4	5	6	6	5	7	6	5	6	7	6	5	6	6	5					O
368	NURS	M	1968	7	7	6	5	5	5	7	7	6	7	4	6	7	7	7	6	7	7	7	6	6	7	7	7	5	7	5					O
369	NURS	F	1983	7	7	7	5	3	5	7	7	7	5	5	5	5	5	5	4	5	5	7	5	4	5	7	4	4	5	5					O
370	NURS	F	1990	6	5	6	5	7	6	5	6	5	6	5	7	6	6	5	5	5	6	6	5	5	6	6	6	5	6	6					O
371	NURS	F	1986	7	7	7	5	5	1	1	7	1	7	1	5	7	7	7	5	4	3	7	7	4	7	7	4	1	7	6					O
372	NURS	F		5	4	5	4	5	4	4	5	4	5	4	5	4	6	4	5	4	5	4	5	4	5	5	4	4	4	6					O
373	NURS	F	1992	6	6	7	5	4	6	7	7	6	6	5	4	6	6	6	5	5	6	6	4	4	5	5	4	5	5	6					O
374	NURS	F	1990	6	5	5	5	7	6	6	6	5	6	4	6	6	6	6	6	5	5	5	6	5	4	6	5	4	5	6					O
375	NURS	F	1991	7	5	5	5	3	3	7	4	4	5	5	5	5	5	6	4	4	5	4	4	6	6	5	4	5	4	6					O
376	NURS	F	1990	7	6	7	6	3	6	7	7	6	6	4	1	5	7	4	2	4	7	7	4	4	7	7	4	1	6	6					O
377	NURS	F	1976	7	7	7	5	4	5	4	7	4	6	6	4	7	6	7	4	4	7	7	7	3	7	7	6	5	6	6					O
378	NURS	F	1991	7	7	7	4	4	6	7	7	7	7	1	4	7	7	6	4	4	7	7	7	1	7	7	4	1	7	6					O
379	NURS	F	1989	7	7	6	5	4	6	6	6	4	5	3	3	3	5	6	3	4	6	6	5	4	5	5	3	2	5	6					O
380	NURS	F	1990	5	5	4	4	4	7	6	7	6	6	6	6	5	6	6	5	5	6	6	3	4	6	6	5	6	6	1					O
381	NURS	F	1989	7	1	1	4	1	4	1	7	1	4	5	1	1	4	4	4	4	7	7	4	1	4	4	4	4	4	1					O
382	NURS	F	1991	7	6	4	5	3	7	5	6	7	6	6	3	5	5	5	4	5	6	6	4	5	5	6	4	6	5	1					O
383	NURS	F	1990	7	6	7	6	6	6	7	7	7	6	6	5	4	6	6	5	5	7	7	5	6	7	7	5	7	6	2	O		O
384	NURS	F	1991	7	6	6	6	5	6	7	6	6	6	6	6	7	6	6	6	6	7	6	6	6	7	6	5	7	6	2	O
385	NURS	F	1991	5	7	3	4	4	5	7	5	5	5	3	3	1	4	7	5	3	5	4	5	1	6	6	3	7	4	2	O			O
386	NURS	F	1989	7	7	6	5	4	6	7	7	6	6	1	4	6	5	7	5	5	4	6	4	3	4	5	4	5	5	2	O			O
387	NURS	F	1989	6	4	4	4	4	4	6	5	5	5	3	4	6	5	5	4	5	4	5	5	5	5	6	5	5	4	2				O
388	NURS	F	1990	7	6	6	5	3	5	7	7	6	4	4	3	7	4	5	5	4	7	6	4	3	4	7	1	4	7	2			O	O
389	NURS	F	1990	7	6	5	4	2	2	6	6	2	6	2	2	6	7	5	2	5	7	7	4	6	7	6	2	4	7	2		O
390	NURS	M	1969	5	7	7	6	4	7	7	7	7	7	1	4	7	7	7	1	4	6	7	7	1	7	7	4	7	7	2
391	NURS	F	1990	2	7	4	7	5	7	2	7	2	7	1	5	2	7	5	5	5	7	7	4	2	7	5	2	1	7	3				O
392	NURS	F	1990	6	5	3	5	5	6	6	6	3	5	3	2	5	5	5	2	2	4	6	4	3	5	4	2	4	4	3				O
393	NURS	F	1990	6	3	3	5	4	6	7	4	6	6	2	4	6	3	6	5	5	7	7	5	5	5	4	5	2	3	3					O
394	NURS	F	1985	7	6	7	4	5	6	3	7	3	6	5	4	7	6	7	5	6	6	5	5	4	5	6	5	4	5	3				O
395	NURS	F	1991	7	5	5	4	3	4	6	5	5	5	3	2	5	4	5	4	3	5	5	5	5	4	5	4	5	6	3		O
396	NURS	F	1989	7	6	6	4	4	2	7	6	4	6	4	5	7	5	7	6	5	5	5	4	1	4	4	5	5	4	3				O
397	NURS	F	1990	7	5	5	4	4	6	6	7	5	6	5	4	6	6	4	4	4	6	7	5	4	6	6	4	5	4	3				O
398	NURS	F	1988	6	7	7	5	5	7	7	7	7	6	6	5	7	6	6	5	5	5	5	6	4	5	5	5	7	6	4	O			O
399	NURS	F	1990	6	6	6	5	5	6	6	6	6	6	4	5	5	5	6	5	5	5	5	5	5	6	6	5	4	5	4	O			O
400	NURS	F	1989	7	7	6	5	5	4	7	7	4	6	2	5	7	7	6	5	4	7	7	6	5	7	6	5	5	4	4	O			O
401	NURS	M	1974	6	7	3	5	3	3	7	7	4	7	4	3	7	7	7	5	5	7	7	4	1	7	7	4	7	5	4
402	NURS	F	1971	7	7	6	5	7	7	4	7	4	7	4	1	4	6	7	7	7	7	7	7	1	5	7	5	7	7	4
403	NURS	F	1981	7	6	6	3	3	3	7	6	1	6	4	1	4	6	5	3	3	7	6	6	1	7	6	1	3	4	4					O
404	NURS	F	1987	5	6	6	6	5	4	7	6	4	6	4	4	7	4	6	5	5	7	1	1	7	6	7	4	7	6	4					O
405	NURS	F	1990	7	2	4	4	5	2	5	5	2	7	4	1	4	4	6	5	3	3	3	2	2	4	4	2	2	4	4					O
406	NURS	F	1990	7	7	6	6	5	7	6	7	5	6	5	5	7	5	5	5	6	7	6	5	3	5	5	5	3	5	5
407	NURS	F	1991	7	7	6	5	5	6	6	7	4	7	6	4	7	6	7	5	6	7	7	5	5	6	7	5	5	6	5
408	NURS	M	1989	7	7	7	5	6	7	7	7	7	7	1	5	7	7	7	6	6	6	7	4	4	7	7	6	1	7	5					O
409	NURS	M	1972	2	6	6	4	2	1	1	2	1	6	1	1	6	4	7	2	3	6	2	1	7	5	6	1	6	7	5
410	NURS	F	1986	7	6	5	5	7	7	7	7	5	7	5	5	7	7	7	5	5	7	7	6	2	7	7	5	1	6	5				O
411	NURS	F	1989	6	7	5	4	3	5	7	6	5	7	5	5	4	4	5	5	5	6	6	5	1	5	4	4	5	5	5				O
412	NURS	F	1989	7	7	5	4	4	6	7	6	4	6	1	4	6	5	6	4	4	4	4	5	2	5	5	4	2	6	5
413	NURS	F	1985	7	7	7	5	4	3	7	7	1	7	1	4	7	7	6	5	7	7	7	7	7	7	7	7	1	7	5	O	O		O
414	NURS	F	1989	7	7	6	4	4	4	7	6	4	7	1	4	7	7	7	5	5	4	7	4	1	7	7	4	4	5	6
415	NURS	M	1988	7	6	7	5	6	3	6	7	5	7	7	7	7	3	7	3	4	3	3	6	7	3	2	3	1	7	6
416	NURS	F	1988	5	3	4	4	4	2	7	5	2	5	2	4	5	4	4	3	3	5	3	2	2	5	4	4	2	3	6				O
417	NURS	F	1990	7	7	2	5	1	1	7	4	2	6	1	1	7	5	7	4	3	7	4	1	7	5	4	1	3	4	6		O
418	NURS	F	1990	7	7	6	6	4	4	6	6	1	6	1	4	7	6	7	6	4	4	6	6	7	4	6	6	4	6	6	O	O
419	NURS	M	1979	7	4	5	5	6	3	4	6	5	7	3	5	7	3	7	4	4	6	4	4	5	3	4	5	2	4	6		O
420	NURS	F	1989	6	6	4	4	5	4	7	5	4	7	5	6	6	5	7	5	5	5	5	1	2	6	4	4	1	6	6		O
421	NURS	M	1989	5	3	5	4	4	4	5	3	5	4	4	3	4	4	4	4	5	3	5	5	3	5	5	4	4	4	6	O
422	NURS	F	1989	7	6	6	3	3	6	5	6	6	5	2	3	6	6	6	4	4	6	6	4	3	6	5	4	5	6	7							O
423	NURS	F	1991	7	7	2	4	3	3	7	6	4	6	6	5	4	3	5	5	5	6	7	4	2	5	7	5	3	6	7							O
424	NURS	F	1989	5	5	5	4	4	5	7	6	5	5	2	3	5	4	4	4	4	5	6	2	2	5	5	2	5	5	7					O
425	NURS	F	1990	6	6	6	4	4	6	7	7	6	6	2	3	6	5	6	5	4	6	6	4	1	3	6	2	5	6	7					O
426	NURS	F	1991	6	6	6	5	4	5	7	6	5	7	5	5	5	5	5	5	6	5	6	5	4	6	6	4	4	5	7					O
427	NURS	F	1991	7	7	7	5	6	7	7	7	7	7	7	5	7	7	7	7	7	1	7	7	7	7	7	5	5	7	7							O
428	NURS			6	7	7	4	4	4	7	5	3	6	1	1	4	6	5	2	3	2	5	3	1	6	5	4	2	5	7							O
429	NURS	F	1990	5	6	2	4	2	2	6	5	4	5	2	2	6	6	5	2	4	5	6	4	5	6	4	3	2	4	7
430	NURS	F	1990	7	4	6	3	4	4	5	6	2	7	1	3	6	4	6	5	5	5	5	4	4	6	6	4	4	4	8		O
431	NURS	F	1991	7	5	6	4	4	7	7	5	7	5	2	4	4	5	4	3	4	4	4	3	1	4	4	4	2	4	8		O
432	NURS	F	1990	7	5	5	5	4	7	7	7	7	7	7	2	6	6	5	4	4	7	7	7	3	6	7	3	5	4	8		O
433	NURS	F	1971	7	7	7	4	4	7	6	7	1	5	4	4	7	7	6	5	5	7	7	4	4	7	7	4	5	5	1				O
434	NURS	F	1975	7	6	6	5	5	6	7	7	1	6	1	5	7	7	6	5	5	7	7	6	6	7	7	6	1	5	1				O
435	NURS	F	1990	7	5	6	7	4	6	4	6	6	5	1	3	3	4	1	4	4	5	1	1	1	4	6	5	5	4	1	O
436	NURS	F	1983	6	6	4	4	3	4	6	6	2	6	2	4	5	6	7	5	5	6	6	5	5	6	6	4	2	4	1		O		O
437	NURS	F	1982	7	6	5	5	4	6	7	7	2	6	3	5	7	7	6	5	5	7	1	6	2	7	7	5	5	6	1					O
438	NURS	F	1991	7	4	5	4	4	5	7	7	5	5	3	3	7	5	4	4	4	5	6	4	3	5	5	4	3	4	1		O
439	NURS	F	1989	6	6	6	5	5	6	6	6	5	6	6	4	5	6	6	6	6	6	6	²5	5	6	6	6	6	6	1		O
440	NURS	F	1990	6	6	6	5	5	3	6	7	4	7	5	5	7	7	6	5	6	7	7	6	4	6	6	5	6	5	1		O
441	NURS	F	1981	6	6	6	5	6	6	6	6	5	6	7	6	6	5	6	6	5	6	7	4	5	5	6	6	5	6	1		O
442	NURS	F	1991	7	5	5	4	6	5	2	4	1	5	3	1	7	5	4	3	3	7	5	5	4	5	6	5	5	5	1	O	O		O
443	NURS	F	1992	7	6	5	4	2	6	7	7	7	6	4	2	4	4	5	2	4	5	7	4	2	6	4	2	5	3	1	O	O		O
444	NURS	F	1964	7	5	6	6	5	7	6	7	6	7	7	5	7	7	6	6	6	7	7	5	6	7	7	6	6	6	2	O			O		O
445	NURS	F	1991	6	7	5	7	4	5	7	7	6	6	5	4	7	7	5	5	6	7	7	5	5	7	5	5	5	6	2				O
446	NURS	F	1964	6	7	5	7	6	6	7	7	4	5	7	5	7	7	5	5	7	6	7	7	1	5	7	7	7	7	2	O			O
447	NURS	F	1991	7	5	6	7	2	2	7	6	1	6	1	2	7	3	4	2	2	4	4	5	1	2	4	2	2	2	2	O			O
448	NURS	F	1970	7	5	4	5	5	5	7	7	3	7	1	3	5	7	5	6	5	3	7	5	7	7	7	4	6	6	2				O
449	NURS	F	1984	7	5	5	5	5	7	5	6	7	5	7	6	7	6	6	5	6	6	6	7	4	6	6	4	5	5	2		O
450	NURS	F	1987	7	6	7	4	5	6	7	7	7	7	4	5	5	4	5	5	4	5	7	5	7	4	7	4	6	6	2	O			O
451	NURS	F	1977	7	5	6	5	5	7	7	7	5	6	6	5	7	7	5	5	6	6	7	6	7	7	7	5	6	6	2			O	O
452	NURS	F	1981	7	7	7	5	5	6	7	7	5	6	5	5	7	6	5	5	5	7	7	6	5	7	6	6	5	6	2			O	O
453	NURS	F	1992	7	5	6	4	5	4	6	5	2	6	2	3	4	6	6	4	5	5	5	6	2	6	5	5	6	5	3		O
454	NURS	F	1992	7	6	5	5	6	5	5	7	2	5	2	4	6	7	5	5	6	7	7	5	3	7	6	4	4	6	3					O
455	NURS	F	1992	7	6	4	5	5	5	7	7	6	7	2	5	7	7	6	6	6	7	7	5	4	7	7	6	3	6	3				O
456	NURS	F	1991	7	5	5	6	3	4	5	5	3	6	3	4	5	6	6	4	5	5	6	4	2	7	6	5	6	4	3	O					O
457	NURS	F	1992	7	5	5	6	3	7	7	7	6	6	4	3	4	5	6	5	4	7	7	4	2	6	6	4	7	5	3	O			O
458	NURS	F	1991	7	7	7	4	5	3	7	7	5	7	6	5	7	7	7	6	6	7	7	6	6	7	6	6	5	6	3				O
459	NURS	F	1981	7	6	4	5	2	6	7	7	6	6	7	4	6	5	6	6	6	7	7	6	2	5	6	5	6	6	3				O		O
460	NURS	F	1991	6	5	7	4	4	7	7	7	6	6	2	2	6	6	6	6	6	7	7	6	2	6	6	5	7	6	3				O
461	NURS	F	1986	7	7	7	5	7	7	7	7	7	7	7	6	7	6	7	6	7	7	7	6	4	5	7	6	7	6	3				O
462	NURS	F	1990	7	7	7	4	4	1	7	7	1	6	1	2	3	7	7	4	4	4	7	3	1	7	7	1	4	6	3	O
463	NURS	F	1991	7	5	5	4	3	6	7	7	1	6	1	1	3	6	6	4	4	6	7	5	1	6	4	5	6	5	3	O
464	NURS	F	1992	7	7	7	3	3	2	4	4	1	6	1	2	5	7	6	4	4	4	7	5	6	7	7	5	5	6	4
465	NURS	F	1991	7	4	6	4	2	1	1	4	2	7	4	1	7	4	4	3	4	4	5	4	1	3	5	4	1	5	4
466	NURS	M	1975	6	7	6	6	3	1	7	7	1	7	1	1	7	7	7	5	5	7	7	7	7	7	7	1	6	6	4		O
467	NURS	M	1990	7	5	5	5	6	1	3	4	1	7	1	6	7	5	5	5	6	2	5	4	3	6	2	6	2	5	4
468	NURS	M	1987	7	7	7	4	3	1	7	7	1	7	1	4	7	7	4	4	4	1	7	7	7	7	6	4	1	7	4		O			O
469	NURS	F	1986	7	5	6	4	4	4	5	5	4	6	4	2	5	7	6	5	5	4	7	3	2	7	6	5	5	6	4		O			O
470	NURS	F	1991	6	7	7	5	4	5	7	7	5	7	5	4	7	7	7	6	6	6	7	7	5	7	7	5	5	6	4		O		O	O
471	NURS	F	1992	6	5	5	5	4	4	3	3	4	6	4	4	4	5	6	5	5	4	4	2	3	5	5	5	5	6	5
472	NURS	F	1990	6	5	6	5	4	4	7	7	4	7	5	3	4	7	5	5	5	7	6	4	2	7	6	5	5	4	5	O
473	NURS	F	1991	7	7	5	6	6	7	5	7	7	7	4	6	7	7	6	6	6	7	7	6	5	6	7	6	5	6	5	O
474	NURS	M	1991	6	6	5	4	6	1	7	5	3	6	7	7	6	3	6	4	4	3	4	4	6	4	5	4	2	5	5
475	NURS	F	1989	7	4	4	3	4	4	7	7	3	4	2	5	5	5	5	2	2	6	6	6	7	5	5	5	5	5	5
476	NURS	F	1989	7	4	5	3	3	6	4	7	6	6	6	2	4	4	5	4	4	7	7	4	4	4	5	4	7	4	5
477	NURS	F	1987	7	6	6	5	2	6	6	6	4	6	3	4	5	6	5	5	5	7	7	6	1	7	6	4	7	7	5					O
478	OBS	F	1990	7	6	7	5	6	7	7	7	6	7	4	5	7	7	5	4	5	7	6	6	7	7	7	5	6	6	1	﻿	﻿	﻿	﻿	﻿	O	﻿	﻿	11.83	﻿	﻿	﻿	﻿	﻿	﻿	﻿
479	OBS	F	1990	7	6	6	4	4	7	7	7	6	6	1	4	7	5	7	5	5	5	7	4	4	5	6	2	2	6	1	﻿	﻿	﻿	O	﻿	﻿	﻿	﻿	13.54	﻿	﻿	﻿	﻿	﻿	﻿	﻿
480	OBS	F	1972	7	6	6	7	5	2	3	7	1	7	1	5	7	4	6	6	5	7	7	6	1	4	7	7	2	7	2	﻿	O	﻿	﻿	﻿	﻿	﻿	﻿	6.88	﻿	﻿	﻿	﻿	﻿	﻿	﻿
481	OBS	F	1990	7	6	6	5	4	5	6	6	3	6	3	2	7	4	5	4	4	5	6	3	2	3	4	4	6	6	2	O	﻿	﻿	﻿	﻿	﻿	﻿	﻿	9.25	﻿	﻿	﻿	﻿	﻿	﻿	﻿
482	OBS	F	1989	7	4	6	1	4	4	7	7	7	6	4	1	3	3	4	1	3	3	5	6	2	2	4	2	1	6	2	O	﻿	﻿	﻿	﻿	﻿	﻿	﻿	9.33	﻿	﻿	﻿	﻿	﻿	﻿	﻿
483	OBS	F	1990	6	5	4	3	3	4	6	5	3	5	2	3	5	4	5	3	3	5	5	4	3	3	4	3	2	5	2	﻿	﻿	﻿	﻿	﻿	﻿	﻿	﻿	6	﻿	﻿	﻿	﻿	﻿	﻿	﻿
484	OBS	F	1990	7	4	4	2	4	4	5	6	6	5	5	2	5	4	4	2	2	4	6	5	3	3	7	3	5	4	3	O	﻿	﻿	﻿	﻿	O	﻿	﻿	12.83	﻿	﻿	﻿	﻿	﻿	﻿	﻿
485	OBS	F	1990	7	5	4	5	3	3	6	3	7	3	1	2	7	3	5	3	3	4	5	7	4	3	6	3	5	5	3	O	﻿	﻿	﻿	﻿	﻿	﻿	﻿	8.5	﻿	﻿	﻿	﻿	﻿	﻿	﻿
486	OBS	F	1991	5	6	3	3	4	6	4	5	5	4	3	4	3	3	5	2	4	5	6	4	6	4	6	5	2	5	3	O	O	﻿	﻿	﻿	﻿	﻿	﻿	11.25	﻿	﻿	﻿	﻿	﻿	﻿	﻿
487	OBS	F	1990	6	6	5	4	4	4	7	4	3	5	1	4	6	4	5	4	4	4	5	4	4	3	3	4	3	5	3	﻿	O	﻿	﻿	﻿	﻿	﻿	﻿	7.25	﻿	﻿	﻿	﻿	﻿	﻿	﻿
488	OBS	F	1990	7	7	6	5	5	4	5	5	5	6	5	5	7	5	7	4	5	4	4	4	5	4	5	5	4	6	3	O	﻿	﻿	﻿	﻿	﻿	﻿	﻿	6.08	﻿	﻿	﻿	﻿	﻿	﻿	﻿
489	OBS	F	1990	7	6	6	5	4	5	5	6	5	6	4	5	7	6	6	5	5	6	6	5	6	6	6	5	6	6	3	O	﻿	﻿	﻿	﻿	﻿	﻿	﻿	9	﻿	﻿	﻿	﻿	﻿	﻿	﻿
490	OBS	M	1990	6	5	4	4	6	4	7	5	6	6	4	6	6	4	6	5	5	5	6	5	5	5	5	5	3	5	4	﻿	﻿	﻿	﻿	﻿	﻿	﻿	﻿	4.42	﻿	﻿	﻿	﻿	﻿	﻿	﻿
491	OBS	M	1990	7	7	5	6	7	5	7	6	7	7	7	7	5	5	6	7	6	4	5	6	6	5	5	7	7	6	4	O	﻿	﻿	﻿	﻿	﻿	﻿	﻿	9.88	﻿	﻿	﻿	﻿	﻿	﻿	﻿
492	OBS	M	1989	7	6	6	5	7	5	5	5	5	7	7	7	7	5	7	5	5	6	6	6	7	5	5	7	6	5	4	O	﻿	﻿	﻿	﻿	﻿	﻿	﻿	9.33	﻿	﻿	﻿	﻿	﻿	﻿	﻿
493	OBS	F	1991	7	7	5	4	2	1	7	5	4	6	3	2	5	2	6	2	4	3	4	3	4	2	2	3	1	4	4	﻿	O	﻿	﻿	﻿	﻿	﻿	﻿	9.5	﻿	﻿	﻿	﻿	﻿	﻿	﻿
494	OBS	F	1990	7	7	7	4	1	3	7	5	7	7	4	1	5	3	6	2	3	4	6	7	5	4	5	4	7	5	4	﻿	O	﻿	﻿	﻿	﻿	﻿	﻿	6.67	﻿	﻿	﻿	﻿	﻿	﻿	﻿
495	OBS	F	1990	7	6	4	1	3	7	1	3	7	6	6	1	7	4	6	3	3	6	6	7	1	1	3	4	4	5	4	﻿	O	﻿	﻿	﻿	﻿	﻿	﻿	9.08	﻿	﻿	﻿	﻿	﻿	﻿	﻿
496	OBS	F	1990	7	3	2	1	2	3	5	5	4	3	3	2	5	2	7	5	2	6	5	4	5	4	5	4	1	3	5	O	O	﻿	﻿	﻿	﻿	﻿	﻿	5.92	﻿	﻿	﻿	﻿	﻿	﻿	﻿
497	OBS	F	1991	7	5	5	4	5	4	6	6	5	7	7	4	6	5	5	4	4	6	7	4	4	4	4	4	6	5	5	﻿	O	﻿	O	﻿	﻿	﻿	﻿	11.75	﻿	﻿	﻿	﻿	﻿	﻿	﻿
498	OBS	F	1990	7	7	4	4	3	4	7	6	6	7	1	2	7	4	7	5	4	7	7	6	4	4	6	6	3	5	5	﻿	O	﻿	﻿	﻿	﻿	O	﻿	8.42	﻿	﻿	﻿	﻿	﻿	﻿	﻿
499	OBS	F	1990	7	5	5	4	7	7	1	4	7	7	1	4	7	4	5	4	4	4	4	7	1	4	5	4	3	4	5	﻿	O	﻿	﻿	﻿	﻿	O	﻿	NA	﻿	﻿	﻿	﻿	﻿	﻿	﻿
500	OBS	F	1990	7	6	6	4	5	5	7	7	5	7	5	5	7	7	7	5	5	7	7	5	3	6	6	4	4	5	5	O	﻿	﻿	﻿	﻿	﻿	﻿	﻿	6.29	﻿	﻿	﻿	﻿	﻿	﻿	﻿
501	OBS	F	1990	7	6	6	5	6	6	7	6	6	6	4	4	5	6	6	4	4	3	5	6	3	5	5	4	3	4	5	﻿	O	﻿	﻿	﻿	﻿	O	﻿	6.79	﻿	﻿	﻿	﻿	﻿	﻿	﻿
502	AUX	F	1987	6	7	6	5	6	5	6	6	5	6	6	6	6	5	6	5	5	6	6	6	6	5	5	6	5	6	1	﻿	﻿	O	﻿	﻿	﻿	﻿	﻿	15	﻿	﻿	﻿	﻿	﻿	﻿	﻿
503	AUX	F	1994	7	6	5	4	4	5	6	5	4	7	6	4	4	5	7	5	5	6	6	3	5	5	5	5	7	6	1	﻿	﻿	﻿	﻿	﻿	O	﻿	﻿	15.75	﻿	﻿	﻿	﻿	﻿	﻿	﻿
504	AUX	F	1981	6	6	6	6	6	6	6	6	6	6	5	5	5	7	6	6	6	6	7	7	5	7	7	6	6	6	1	﻿	﻿	O	﻿	﻿	﻿	﻿	﻿	13.25	﻿	﻿	﻿	﻿	﻿	﻿	﻿
505	AUX	F	1980	7	7	5	5	4	6	7	7	4	7	4	4	6	7	7	6	6	6	7	5	4	6	7	6	3	7	2	O	﻿	O	O	﻿	﻿	﻿	﻿	15	﻿	﻿	﻿	﻿	﻿	﻿	﻿
506	AUX	F	1979	7	7	4	4	4	7	7	7	7	4	1	4	7	7	7	4	4	7	7	7	7	7	7	5	6	7	2	﻿	﻿	O	﻿	﻿	﻿	﻿	﻿	15	﻿	﻿	﻿	﻿	﻿	﻿	﻿
507	AUX	F	1988	7	5	6	7	5	7	4	6	4	7	7	5	6	4	5	4	5	5	6	4	4	6	6	5	2	6	2	O	﻿	﻿	﻿	﻿	O	﻿	﻿	15.25	﻿	﻿	﻿	﻿	﻿	﻿	﻿
508	AUX	F	1986	7	7	6	5	4	7	7	7	7	6	4	4	7	4	6	4	5	7	5	4	5	4	4	4	5	6	3	﻿	﻿	﻿	O	﻿	O	﻿	﻿	11.75	﻿	﻿	﻿	﻿	﻿	﻿	﻿
509	AUX	F	1981	7	7	5	4	6	3	6	6	4	7	1	7	7	3	7	4	4	4	7	1	1	1	4	4	1	7	3	﻿	﻿	﻿	﻿	﻿	﻿	﻿	﻿	11.75	﻿	﻿	﻿	﻿	﻿	﻿	﻿
510	AUX	F	1978	7	7	6	7	7	1	7	4	1	7	1	7	7	4	7	7	7	4	4	7	7	4	7	7	4	7	3	﻿	﻿	﻿	O	﻿	﻿	﻿	﻿	13.25	﻿	﻿	﻿	﻿	﻿	﻿	﻿
511	AUX	F	1976	7	6	7	4	7	1	7	4	1	7	1	4	4	4	7	3	3	7	4	4	4	1	7	4	1	7	3	﻿	﻿	﻿	﻿	﻿	﻿	﻿	﻿	12	﻿	﻿	﻿	﻿	﻿	﻿	﻿
512	AUX	F	1971	7	6	5	4	2	5	5	6	7	5	5	3	5	5	5	4	4	5	4	5	6	4	5	3	3	4	3	﻿	﻿	﻿	﻿	O	O	﻿	﻿	8.5	﻿	﻿	﻿	﻿	﻿	﻿	﻿
513	AUX	F	1990	5	6	4	4	6	6	7	7	5	6	2	6	5	5	5	4	4	6	6	5	5	5	6	4	3	4	3	﻿	﻿	﻿	O	﻿	﻿	﻿	﻿	15.25	﻿	﻿	﻿	﻿	﻿	﻿	﻿
514	AUX	F	1979	6	6	4	4	5	5	4	7	5	7	7	4	6	3	4	4	5	6	6	4	1	2	3	4	4	5	4	O	﻿	﻿	﻿	O	﻿	﻿	﻿	12.75	﻿	﻿	﻿	﻿	﻿	﻿	﻿
515	AUX	F	1968	6	6	6	4	6	5	5	6	6	6	2	5	7	6	6	4	4	6	6	5	3	5	6	5	2	4	4	﻿	﻿	﻿	﻿	O	﻿	﻿	﻿	15	﻿	﻿	﻿	﻿	﻿	﻿	﻿
516	AUX	F	1983	7	5	5	4	4	4	6	6	7	6	4	4	5	4	6	5	5	5	7	4	3	3	5	6	3	5	4	﻿	﻿	﻿	﻿	﻿	﻿	﻿	﻿	16	﻿	﻿	﻿	﻿	﻿	﻿	﻿
517	AUX	F	1977	7	5	5	4	5	1	2	5	3	6	1	3	4	6	7	5	5	7	7	5	1	4	5	6	4	4	4	O	﻿	﻿	O	﻿	﻿	﻿	﻿	14.25	﻿	﻿	﻿	﻿	﻿	﻿	﻿
518	AUX	F	1984	7	7	5	5	5	3	6	7	3	6	3	5	7	6	7	6	5	7	6	3	3	6	6	5	3	6	4	﻿	﻿	﻿	O	﻿	﻿	﻿	﻿	14	﻿	﻿	﻿	﻿	﻿	﻿	﻿
519	AUX	F	1992	7	7	7	5	5	5	7	7	7	7	4	4	7	6	7	5	5	6	7	6	4	5	7	5	7	5	5	﻿	﻿	﻿	﻿	O	﻿	﻿	﻿	14.75	﻿	﻿	﻿	﻿	﻿	﻿	﻿
520	AUX	F	1990	7	7	7	5	5	6	7	5	5	6	5	5	7	7	5	5	5	6	7	5	5	7	7	5	5	6	5	﻿	﻿	﻿	﻿	O	﻿	﻿	﻿	16.5	﻿	﻿	﻿	﻿	﻿	﻿	﻿
521	AUX	F	1992	7	7	6	5	5	6	6	7	4	6	6	5	7	7	6	5	5	7	7	5	5	5	7	6	5	6	5	﻿	﻿	﻿	﻿	﻿	﻿	﻿	﻿	14.5	﻿	﻿	﻿	﻿	﻿	﻿	﻿
522	AUX	F	1990	6	7	6	5	6	5	7	5	6	6	5	6	6	6	6	6	6	5	6	4	7	5	6	6	7	6	6	O	﻿	﻿	﻿	﻿	﻿	﻿	﻿	12.75	﻿	﻿	﻿	﻿	﻿	﻿	﻿
523	AUX	F	1981	7	7	7	7	7	4	7	7	7	7	7	7	7	5	7	5	5	7	7	7	5	7	7	5	7	6	7	O	﻿	﻿	﻿	﻿	﻿	﻿	﻿	14.75	﻿	﻿	﻿	﻿	﻿	﻿	﻿
524	AUX	F	1980	7	5	6	6	6	4	7	6	5	7	6	5	7	5	7	6	6	7	7	7	6	6	7	6	6	7	7	﻿	﻿	﻿	﻿	O	﻿	﻿	﻿	16	﻿	﻿	﻿	﻿	﻿	﻿	﻿
525	AUX	F	1982	7	6	6	5	7	5	4	4	4	7	3	7	7	5	7	6	7	7	7	6	5	4	7	7	6	6	7	﻿	﻿	﻿	﻿	O	﻿	﻿	﻿	13.25	﻿	﻿	﻿	﻿	﻿	﻿	﻿
526	AUX	F	1975	7	7	6	7	7	6	1	7	4	7	2	7	7	5	7	7	7	7	7	7	6	4	6	7	7	7	7	﻿	﻿	﻿	﻿	O	﻿	﻿	﻿	11.5	﻿	﻿	﻿	﻿	﻿	﻿	﻿
527	AUX	F	1993	7	7	5	4	4	5	7	7	7	6	7	4	6	5	6	5	5	6	6	5	2	5	5	5	6	5	7	﻿	﻿	﻿	O	﻿	﻿	﻿	﻿	12.75	﻿	﻿	﻿	﻿	﻿	﻿	﻿
528	AUX	F	1991	7	5	6	5	4	6	7	7	6	7	5	5	6	6	6	6	5	6	7	6	4	5	6	6	7	6	7	﻿	﻿	﻿	O	﻿	﻿	﻿	﻿	14.5	﻿	﻿	﻿	﻿	﻿	﻿	﻿
529	AUX	F	1993	7	6	5	4	4	5	6	7	7	7	6	5	7	4	6	5	4	5	7	6	5	3	4	4	5	6	7	﻿	﻿	﻿	O	﻿	﻿	﻿	﻿	13	﻿	﻿	﻿	﻿	﻿	﻿	﻿
530	AUX	F	1990	5	7	7	4	5	4	7	7	4	5	5	5	7	5	5	5	5	5	5	4	7	7	5	5	6	5	7	﻿	﻿	﻿	O	﻿	﻿	﻿	﻿	14.75	﻿	﻿	﻿	﻿	﻿	﻿	﻿
531	AUX	F	1990	7	6	6	5	5	5	6	6	6	6	6	5	6	4	7	5	6	5	7	5	5	6	6	6	6	6	8	﻿	﻿	﻿	﻿	O	﻿	﻿	﻿	13	﻿	﻿	﻿	﻿	﻿	﻿	﻿
532	AUX	F	1980	5	5	5	4	4	5	6	6	5	7	6	5	7	5	7	6	6	6	6	7	3	5	5	5	6	7	8	﻿	﻿	﻿	﻿	O	﻿	﻿	﻿	13.75	﻿	﻿	﻿	﻿	﻿	﻿	﻿
533	AUX	F	1989	6	6	7	6	6	6	7	5	6	7	6	5	7	6	7	7	6	7	6	7	5	5	5	6	5	6	8	﻿	﻿	﻿	﻿	O	﻿	﻿	﻿	6	﻿	﻿	﻿	﻿	﻿	﻿	﻿
534	AUX	F	1991	6	7	7	5	5	6	6	7	7	6	6	6	6	6	7	5	5	5	6	5	6	6	6	5	6	5	8	﻿	﻿	﻿	﻿	﻿	﻿	﻿	﻿	10.25	﻿	﻿	﻿	﻿	﻿	﻿	﻿
535	AUX	F	1965	7	7	7	6	7	6	7	6	7	7	5	7	7	5	7	6	7	7	7	7	6	6	7	7	5	7	8	﻿	﻿	﻿	﻿	O	﻿	﻿	﻿	12.25	﻿	﻿	﻿	﻿	﻿	﻿	﻿
536	AUX	F	1980	7	4	4	6	7	1	7	3	1	7	1	7	5	1	7	6	6	2	4	5	1	1	4	7	4	4	8	﻿	﻿	﻿	﻿	﻿	﻿	﻿	﻿	13.25	﻿	﻿	﻿	﻿	﻿	﻿	﻿
537	AUX	F	1987	7	5	6	5	6	5	7	7	7	6	7	6	7	6	7	5	6	6	7	6	6	5	6	6	6	6	8	﻿	﻿	﻿	﻿	O	﻿	﻿	﻿	14.5	﻿	﻿	﻿	﻿	﻿	﻿	﻿
538	AUX	F	1993	5	7	3	5	5	6	7	7	7	7	5	4	3	5	4	3	3	7	5	2	3	4	6	6	7	5	8	﻿	﻿	﻿	﻿	O	﻿	﻿	﻿	11.25	﻿	﻿	﻿	﻿	﻿	﻿	﻿
539	AUX	F	1992	7	5	6	4	5	3	7	5	6	7	7	5	7	3	6	4	6	5	7	7	5	3	5	7	7	6	9	﻿	﻿	﻿	﻿	O	﻿	﻿	﻿	12	﻿	﻿	﻿	﻿	﻿	﻿	﻿
540	AUX	F	1993	7	7	5	4	4	7	5	5	7	7	5	5	7	5	4	4	4	4	4	5	4	3	5	4	4	5	9	﻿	﻿	﻿	﻿	﻿	﻿	﻿	﻿	NA	﻿	﻿	﻿	﻿	﻿	﻿	﻿
541	ANESTH	M	1974	7	4	6	7	6	6	7	5	4	7	4	5	6	6	6	7	7	7	6	6	1	5	6	5	5	6	1	﻿	﻿	﻿	﻿	﻿	﻿	﻿	﻿	14.6	﻿	﻿	﻿	﻿	﻿	﻿	﻿
542	ANESTH	F	1973	7	7	2	7	6	1	7	5	7	7	4	6	7	4	7	7	7	2	2	4	6	5	6	7	1	7	1	﻿	O	﻿	﻿	﻿	﻿	﻿	﻿	14.6	﻿	﻿	﻿	﻿	﻿	﻿	﻿
543	ANESTH	F	1986	7	5	2	3	5	6	7	6	5	7	6	4	5	4	6	5	5	6	6	5	4	4	5	5	1	6	2	O	O	﻿	﻿	﻿	﻿	﻿	﻿	16.5	﻿	﻿	﻿	﻿	﻿	﻿	﻿
544	ANESTH	M	1980	7	7	4	5	3	6	7	4	6	5	6	3	5	4	6	5	5	4	5	5	4	3	5	5	6	6	2	﻿	O	﻿	﻿	﻿	﻿	﻿	﻿	16.5	﻿	﻿	﻿	﻿	﻿	﻿	﻿
545	ANESTH	F	1980	7	4	1	4	3	3	4	4	4	5	4	4	4	1	3	4	3	4	1	4	2	1	1	4	3	4	2	﻿	O	﻿	﻿	﻿	﻿	﻿	﻿	16.5	﻿	﻿	﻿	﻿	﻿	﻿	﻿
546	ANESTH	F	1983	7	6	6	4	4	4	7	6	5	7	2	4	7	5	6	4	5	7	6	6	5	5	5	4	2	4	3	﻿	﻿	﻿	﻿	﻿	﻿	﻿	﻿	13.7	﻿	﻿	﻿	﻿	﻿	﻿	﻿
547	ANESTH	F	1971	6	4	6	4	4	4	4	6	6	6	4	6	6	6	6	6	6	6	6	6	4	6	6	4	4	6	3	﻿	﻿	﻿	﻿	﻿	﻿	﻿	﻿	13.7	﻿	﻿	﻿	﻿	﻿	﻿	﻿
548	ANESTH	F	1984	6	5	6	5	5	2	5	4	4	6	4	4	6	3	3	3	4	3	3	3	4	2	3	3	3	4	3	﻿	﻿	﻿	﻿	﻿	﻿	﻿	﻿	13.7	﻿	﻿	﻿	﻿	﻿	﻿	﻿
549	ANESTH	F	1972	7	6	5	5	5	5	6	5	5	6	3	5	4	4	5	5	4	5	4	5	2	4	5	4	2	5	4	O	﻿	﻿	O	﻿	﻿	﻿	﻿	13.7	﻿	﻿	﻿	﻿	﻿	﻿	﻿
550	ANESTH	F	1981	7	6	4	5	4	5	6	5	5	6	5	4	6	2	6	5	5	4	3	5	4	3	4	5	4	5	4	O	﻿	﻿	﻿	﻿	﻿	﻿	﻿	14.6	﻿	﻿	﻿	﻿	﻿	﻿	﻿
551	ANESTH	M	1984	6	6	7	7	6	7	3	6	7	7	7	6	6	6	6	4	7	6	6	4	3	6	4	5	6	5	4	O	﻿	﻿	﻿	﻿	﻿	﻿	﻿	16.5	﻿	﻿	﻿	﻿	﻿	﻿	﻿
552	ANESTH	M	1984	6	6	3	5	5	5	5	4	3	6	5	4	6	2	6	6	3	6	3	4	5	4	5	4	3	4	5	﻿	﻿	﻿	﻿	﻿	﻿	﻿	﻿	14.3	﻿	﻿	﻿	﻿	﻿	﻿	﻿
553	ANESTH	F	1982	7	4	4	6	2	5	7	5	5	7	1	2	7	5	5	5	6	7	4	1	7	7	5	5	6	7	5	﻿	O	﻿	﻿	﻿	﻿	﻿	﻿	17	﻿	﻿	﻿	﻿	﻿	﻿	﻿
554	ANESTH	F	1982	5	5	2	5	3	4	1	2	4	5	2	2	5	2	4	4	4	3	2	5	2	5	4	4	5	6	5	O	O	﻿	O	﻿	﻿	﻿	﻿	17	﻿	﻿	﻿	﻿	﻿	﻿	﻿
555	ANESTH	M	1986	5	3	5	3	3	3	2	3	4	5	4	3	5	4	3	3	4	5	5	4	3	4	3	3	4	5	5	﻿	O	﻿	﻿	﻿	﻿	﻿	﻿	17	﻿	﻿	﻿	﻿	﻿	﻿	﻿
556	ANESTH	M	1979	6	6	5	6	6	4	6	6	2	7	5	5	6	6	7	6	6	5	7	4	5	6	5	6	4	7	6	﻿	O	﻿	﻿	﻿	﻿	﻿	﻿	17	﻿	﻿	﻿	﻿	﻿	﻿	﻿
557	ANESTH	M	1985	6	7	5	6	5	3	6	6	2	7	4	2	6	5	7	6	6	3	5	5	3	5	5	5	3	6	6	﻿	O	﻿	﻿	﻿	﻿	﻿	﻿	14.3	﻿	﻿	﻿	﻿	﻿	﻿	﻿
558	ANESTH	M	1984	6	6	6	6	5	5	4	4	3	7	2	3	7	6	6	5	5	5	5	5	4	6	7	5	2	5	6	﻿	﻿	﻿	﻿	﻿	﻿	﻿	﻿	14.3	﻿	﻿	﻿	﻿	﻿	﻿	﻿
559	ANESTH	M	1981	5	6	6	4	5	3	5	4	5	6	2	5	6	1	7	5	4	5	5	4	4	2	4	4	4	5	6	﻿	O	﻿	﻿	﻿	﻿	﻿	﻿	14.3	﻿	﻿	﻿	﻿	﻿	﻿	﻿
560	ANESTH	F	1985	7	7	4	5	5	5	6	5	5	6	4	4	6	4	5	3	3	4	3	4	4	6	4	1	4	4	7	﻿	﻿	﻿	﻿	﻿	﻿	﻿	﻿	15.1	﻿	﻿	﻿	﻿	﻿	﻿	﻿
561	ANESTH	M	1974	7	4	4	4	1	4	3	6	6	5	2	1	5	4	3	3	3	﻿	﻿	﻿	2	5	6	1	1	2	7	﻿	﻿	﻿	﻿	﻿	﻿	﻿	﻿	14.6	﻿	﻿	﻿	﻿	﻿	﻿	﻿
562	ANESTH	M	1987	6	4	6	5	1	1	4	4	1	7	1	1	6	3	5	1	5	2	4	1	2	4	3	2	1	2	7	﻿	﻿	﻿	﻿	﻿	﻿	﻿	﻿	15.1	﻿	﻿	﻿	﻿	﻿	﻿	﻿
563	MANAG	F	1977	7	6	6	3	3	4	6	4	5	6	3	2	6	4	6	5	4	5	6	4	2	4	6	2	6	4	1	﻿	﻿	O	﻿	﻿	﻿	﻿	﻿	11	﻿	﻿	﻿	﻿	﻿	﻿	﻿
564	MANAG	M	1973	7	6	4	6	4	3	6	4	3	6	3	3	7	6	6	5	5	7	5	6	4	6	6	5	2	6	1	﻿	O	﻿	﻿	﻿	﻿	﻿	﻿	15	﻿	﻿	﻿	﻿	﻿	﻿	﻿
565	MANAG	F	1975	7	7	7	7	7	7	4	7	4	7	4	7	7	7	7	7	7	7	7	7	5	7	7	7	4	7	1	﻿	O	﻿	﻿	﻿	﻿	﻿	﻿	14	﻿	﻿	﻿	﻿	﻿	﻿	﻿
566	MANAG	F	1961	6	6	5	4	5	5	6	6	1	7	1	4	6	7	7	4	5	7	7	7	1	7	7	5	1	7	1	﻿	﻿	﻿	O	﻿	﻿	﻿	﻿	11	﻿	﻿	﻿	﻿	﻿	﻿	﻿
567	MANAG	F	1967	7	5	6	4	6	7	5	5	6	7	4	6	7	7	6	5	6	7	4	6	4	6	7	5	3	6	1	﻿	﻿	﻿	O	﻿	O	﻿	﻿	13	﻿	﻿	﻿	﻿	﻿	﻿	﻿
568	MANAG	F	1969	5	3	5	4	4	4	4	4	2	5	1	2	6	5	5	4	5	5	4	5	2	5	4	4	1	4	2	﻿	﻿	﻿	O	﻿	﻿	﻿	﻿	13	﻿	﻿	﻿	﻿	﻿	﻿	﻿
569	MANAG	F	1973	6	2	6	6	5	6	5	1	2	6	1	6	6	6	6	4	6	7	2	6	2	5	6	6	1	5	2	O	﻿	﻿	O	﻿	﻿	﻿	﻿	14	﻿	﻿	﻿	﻿	﻿	﻿	﻿
570	MANAG	F	1971	7	6	4	4	5	5	7	6	7	7	4	2	7	5	7	7	7	7	5	5	1	4	7	7	7	7	2	﻿	﻿	﻿	﻿	﻿	﻿	﻿	﻿	10	﻿	﻿	﻿	﻿	﻿	﻿	﻿
571	MANAG	F	1980	3	2	6	4	4	4	1	1	1	4	1	3	7	4	1	3	2	4	3	6	2	6	6	5	1	5	2	O	﻿	O	﻿	﻿	﻿	﻿	﻿	11	﻿	﻿	﻿	﻿	﻿	﻿	﻿
572	MANAG	F	1981	7	4	6	4	7	5	4	5	1	7	7	5	7	7	5	6	7	5	6	6	5	7	5	6	5	6	3	﻿	﻿	﻿	﻿	﻿	﻿	﻿	﻿	13	﻿	﻿	﻿	﻿	﻿	﻿	﻿
573	MANAG	M	1979	7	7	4	5	3	1	3	5	1	6	2	2	6	5	5	4	4	4	5	5	3	5	4	4	1	4	3	﻿	﻿	﻿	﻿	﻿	﻿	﻿	﻿	11	﻿	﻿	﻿	﻿	﻿	﻿	﻿
574	MANAG	F	1981	5	4	4	4	5	2	7	6	7	6	3	4	7	5	7	4	4	7	6	5	6	4	7	3	5	6	4	O	﻿	﻿	﻿	﻿	﻿	﻿	﻿	13	﻿	﻿	﻿	﻿	﻿	﻿	﻿
575	MANAG	F	1962	7	3	5	7	3	3	7	4	6	6	3	3	7	3	6	6	6	6	5	6	6	5	5	6	1	7	5	﻿	﻿	﻿	﻿	﻿	﻿	﻿	﻿	14	﻿	﻿	﻿	﻿	﻿	﻿	﻿
576	MANAG	F	1968	4	4	4	4	4	5	4	5	5	5	3	4	6	4	4	4	4	5	4	4	4	4	5	4	4	4	5	﻿	﻿	﻿	﻿	﻿	﻿	﻿	﻿	15	﻿	﻿	﻿	﻿	﻿	﻿	﻿
577	MANAG	F	1980	7	4	6	1	1	6	7	4	5	7	4	1	6	4	4	4	6	7	6	6	1	4	7	4	2	7	5	O								13
578	MANAG	F	1984	7	5	7	4	5	6	4	7	1	6	5	5	7	7	6	5	5	7	7	7	3	7	7	5	5	6	5									14
579	ANESTH	M	1984	5	7	7	3	2	5	3	5	7	6	2	2	7	6	7	2	2	6	7	5	2	7	7	3	7	4	1									16
580	ANESTH	F	1986	4	4	6	2	2	1	1	4	3	5	1	4	4	5	4	2	1	5	5	5	4	4	5	4	1	5	2	O								16
581	ANESTH	M	1980	7	6	5	5	2	3	3	6	4	5	1	2	7	5	5	4	4	6	6	5	2	4	6	4	3	5	2	O	O							12
582	ANESTH	F	1980	7	7	5	5	1	7	4	6	6	6	4	1	4	5	5	4	3	5	6	4	4	4	5	5	5	5	3									12
583	ANESTH	F	1980	7	3	7	4	6	3	7	6	2	6	5	4	7	4	3	4	4	7	6	3	2	4	4	6	4	6	3	O								16
584	ANESTH	F	1979	7	6	6	6	5	6	7	7	6	6	7	5	7	7	6	6	6	6	6	6	5	7	7	5	6	5	3									16
585	ANESTH	F	1978	5	6	5	5	3	6	5	7	5	7	5	2	3	6	4	4	4	6	6	4	3	5	5	3	5	5	3	O	O							16
586	ANESTH	M	1986	7	5	5	4	4	6	4	6	5	5	4	2	6	4	4	4	4	4	5	6	1	4	7	4	5	5	4	O								12
587	ANESTH	M	1988	7	6	7	4	5	6	2	7	4	5	3	4	7	4	5	5	5	7	4	5	1	5	7	4	1	4	4	O	O							12
588	ANESTH	F	1980	7	6	7	4	4	6	7	7	6	7	5	5	6	7	7	5	5	5	6	6	5	7	6	6	6	5	4	O								18
589	ANESTH	M	1976	7	6	6	5	5	5	7	6	3	5	2	4	5	6	5	4	4	5	6	4	6	6	6	4	3	5	4	O								18
590	ANESTH	M	1987	7	7	5	5	4	6	7	6	7	7	7	4	4	7	7	5	4	4	6	4	5	6	6	3	7	5	5	O	O							20
591	ANESTH	F	1979	6	6	4	5	5	6	1	6	6	6	5	6	6	6	6	5	5	6	6	4	3	6	6	5	5	6	5	O								12
592	ANESTH	F	1981	7	5	6	5	5	6	3	6	6	6	5	5	7	6	6	5	4	7	6	4	4	4	6	5	5	5	5	O								14
593	ANESTH	M	1978	7	6	5	4	4	5	5	6	6	5	5	4	5	6	5	5	5	5	6	5	5	6	6	5	5	5	5									16

## Sheet: codes
NB	student nb
SCHOOL
	OBS	obstetric nurse students
	AUX	child-care auxiliary students
	ANESTH	nurse-anaesthetist students
	MANAG	health management students
SEXE
	M	Male
	F	Female
YEAR	Date of birth
affinity	through affinity
habit	through habit
noise	to avoid noise
practical	for practical reasons
remain	remaining seat
concentrate	to stay concentrated
else	to be able to do something else
Q1	In a class like this, I prefer course material that really challenges me so I can learn new things
Q2	If I study in appropriate ways, then I will be able to learn the material in this course
Q3	I think I will be able to use what I learn in this course in other courses
Q4	I believe I will receive an excellent grade in this class
Q5	I'm certain I can understand the most difficult material presented in the reading for this course
Q6	Getting a good grade in this class is the most satisfying thing for me right now
Q7	It is my own fault if I don't learn the material in this course
Q8	It is important for me to learn the course material in this class
Q9	The most important thing for me right now is improving my overall grade point average, so my main concern in this class i getting a good grade
Q10	I'm confident I can learn the basic concepts taught in this course
Q11	If I can, I want to get better grades in this class than most of the other students
Q12	I'm confident I can understand the most complex material presented by the instructor in this course
Q13	In a class like this, I prefer course material that arouses my curiosity, even if it is difficult to learn
Q14	I am very interested in the content area of this course
Q15	If I try hard enough, then I will understand the course material
Q16	I'm confident I can do an excellent job on the assignments and tests in this course
Q17	I expect to do well in this class
Q18	The most satisfying thing for me in this course is trying to understand the content as thoroughly as possible
Q19	I think the course material in this class is useful for me to learn
Q20	When I have the opportunity in this class, I choose course assignments that I can learn from even if they don't guarantee a good grade
Q21	If I don't understand the course material, it is because I didn't try hard enough
Q22	I like the subject matter of this course
Q23	Understanding the subject matter of this course is very important to me
Q24	I'm certain I can master the skills being taught in this class
Q25	I want to do well in this class because it is important to show my ability to my family, friends, employer, or others
Q26	Considering the difficulty of this course, the teacher, and my skills, I think I will do well in this class
